# Supplementary material for: Multi-Level Kinetic Model Explaining Diverse Roles of Isozymes in Prokaryotes
Source: PLoS One. 2014 Aug 15;9(8):e105292. doi: 10.1371/journal.pone.0105292 (PMC4138046; doi:10.1371/journal.pone.0105292)
Supplement: Table S1 — Metabolic data for transition phase 3 h after shifts from high to low CO2. (XLS) [file pone.0105292.s001.xls]

## Sheet: List1
Complete list of the identified metabolites by GC-MS.
Values represent the fold changes (in respect to high CO2 measurements,
Schwarz et al, 2011) in concentrations of metabolites of high CO2-grown cells
of the Synechococcus 7942 wild type measured after 3h from a shift to low CO2.
The metabolites highlighted by blue are implemented in model.
The value of metabolites labeled with one star (*) represents
the sum of two or more metabolites (named in clamps). The labeling
with two stars (**) indicates the possibility to be partly laboratory contaminations.
We note that we do not have available all metabolites for the transient state
as for steady stateswhich were taken from Schwarz et at. 2011.
	WT 3h transient low CO2
	AV	SD
ACIDS
Citric acid	0.759764	0.116864
Fumaric acid	0.54703	0.112085
Glutaric acid, 2-oxo-	0.870616	0.0881952
Glycolic acid	1.52332	0.374192
Malic acid	0.244127	0.0150073
Oxalic acid	0.726624	0.351451
Succinic acid	0.807545	0.0371139
Amino Acids
Aspartic acid	0.123327	0.0250262
Glutamic acid	0.122555	0.0218067
Glycine	0.936379	0.156024
Isoleucine	0.476924	0.101497
Phenylalanine	0.444682	0.0470352
Pyroglutamic acid (Glutamine, Glutamic acid)*	0.204776	0.0183267
Serine	0.390637	0.07
Threonine	0.459345	0.156521
Valine	0.602534	0.0193176
N- COMPOUNDS
Adenosine	0.729568	0.181865
Ethanolamine	0.860748	0.23261
Uracil	0.54767	0.522022
PHENOLIC COMPOUNDS
Benzoic acid**	0.922332	0.152894
PHOSPHATES
Adenosine-5'-monophosphat	0.816723	0.154895
Fructose-6-phosphate	0.431682	0.0500118
Glucose-6-phosphate	0.317422	0.0955337
Glyceric acid-3-phosphate	1.60103	0.162574
Inositol-1-phosphate, myo-	0.939537	0.106044
Phosphoenolpyruvate	1.65352	0.0995142
POLYHYDROXY ACIDS
Galactonic acid	0.477147	0.338756
Gluconic acid	0.772716	0.170163
Glyceric acid	0.980272	0.0764205
Threonic acid	0.767658	0.0809401
POLYOLS
Inositol, myo-	1.09639	0.0854046
Sorbitol	0.795245	0.162631
MONOSACCARIDES
Fructose	0.195516	0.0138094
Glucose	0.558403	0.101141
DISACCARIDES
Sucrose	0.30895	0.016169
Trehalose, alpha,alpha'-	0.105287	0.163354
