# Supplementary material for: Multi-Level Kinetic Model Explaining Diverse Roles of Isozymes in Prokaryotes
Source: PLoS One. 2014 Aug 15;9(8):e105292. doi: 10.1371/journal.pone.0105292 (PMC4138046; doi:10.1371/journal.pone.0105292)
Supplement: Model S2 — The model of primary carbon metabolism in cyanobacterium Synechococcus elongatus PCC 7942 for low CO2 condition. (XML) [file pone.0105292.s004.xml]

<?xml version="1.0" encoding="UTF-8"?>
<sbml xmlns="http://www.sbml.org/sbml/level2" xmlns:html="http://www.w3.org/1999/xhtml" level="2" version="1">
  <annotation>
Created by The MathWorks, Inc. SimBiology tool, Version 3.3
</annotation>
  <model id="Model_1" name="initial">
    <notes>
      <body xmlns="http://www.w3.org/1999/xhtml"></body>
    </notes>
    <annotation>
      <COPASI xmlns="http://www.copasi.org/static/sbml">
        <rdf:RDF xmlns:dcterms="http://purl.org/dc/terms/" xmlns:rdf="http://www.w3.org/1999/02/22-rdf-syntax-ns#">
          <rdf:Description rdf:about="#COPASI1">
            <dcterms:created>
              <rdf:Description>
                <dcterms:W3CDTF>2010-04-14T14:47:02Z</dcterms:W3CDTF>
              </rdf:Description>
            </dcterms:created>
          </rdf:Description>
        </rdf:RDF>
      </COPASI>
    </annotation>
    <listOfCompartments>
      <compartment id="mwc7a0146b_dcaf_459b_8aad_1ff6e20a3fb5" name="cytosol" size="1">
        <annotation>
          <COPASI xmlns="http://www.copasi.org/static/sbml">
            <rdf:RDF xmlns:dcterms="http://purl.org/dc/terms/" xmlns:rdf="http://www.w3.org/1999/02/22-rdf-syntax-ns#">
              <rdf:Description rdf:about="#COPASI2">
                <dcterms:created>
                  <rdf:Description>
                    <dcterms:W3CDTF>2010-04-14T14:56:43Z</dcterms:W3CDTF>
                  </rdf:Description>
                </dcterms:created>
              </rdf:Description>
            </rdf:RDF>
          </COPASI>
        </annotation>
      </compartment>
      <compartment id="mw1341fc13_2fe2_46f4_b24f_cd32c24b8dca" name="external" size="1"/>
    </listOfCompartments>
    <listOfSpecies>
      <species id="species_1" name="CO2" compartment="mwc7a0146b_dcaf_459b_8aad_1ff6e20a3fb5" initialAmount="0.02">
        <annotation>
          <COPASI xmlns="http://www.copasi.org/static/sbml">
            <rdf:RDF xmlns:dcterms="http://purl.org/dc/terms/" xmlns:rdf="http://www.w3.org/1999/02/22-rdf-syntax-ns#">
              <rdf:Description rdf:about="#COPASI3">
                <dcterms:created>
                  <rdf:Description>
                    <dcterms:W3CDTF>2010-04-14T15:46:19Z</dcterms:W3CDTF>
                  </rdf:Description>
                </dcterms:created>
              </rdf:Description>
            </rdf:RDF>
          </COPASI>
        </annotation>
      </species>
      <species id="species_2" name="PGA" compartment="mwc7a0146b_dcaf_459b_8aad_1ff6e20a3fb5" initialAmount="2.07">
        <annotation>
          <COPASI xmlns="http://www.copasi.org/static/sbml">
            <rdf:RDF xmlns:dcterms="http://purl.org/dc/terms/" xmlns:rdf="http://www.w3.org/1999/02/22-rdf-syntax-ns#">
              <rdf:Description rdf:about="#COPASI4">
                <dcterms:created>
                  <rdf:Description>
                    <dcterms:W3CDTF>2010-04-14T15:47:21Z</dcterms:W3CDTF>
                  </rdf:Description>
                </dcterms:created>
              </rdf:Description>
            </rdf:RDF>
          </COPASI>
        </annotation>
      </species>
      <species id="species_3" name="RuBP" compartment="mwc7a0146b_dcaf_459b_8aad_1ff6e20a3fb5" initialAmount="0.310593868258769">
        <annotation>
          <COPASI xmlns="http://www.copasi.org/static/sbml">
            <rdf:RDF xmlns:dcterms="http://purl.org/dc/terms/" xmlns:rdf="http://www.w3.org/1999/02/22-rdf-syntax-ns#">
              <rdf:Description rdf:about="#COPASI5">
                <dcterms:created>
                  <rdf:Description>
                    <dcterms:W3CDTF>2010-04-14T15:47:38Z</dcterms:W3CDTF>
                  </rdf:Description>
                </dcterms:created>
              </rdf:Description>
            </rdf:RDF>
          </COPASI>
        </annotation>
      </species>
      <species id="species_5" name="NADPH" compartment="mwc7a0146b_dcaf_459b_8aad_1ff6e20a3fb5" initialAmount="0.148995513447536">
        <annotation>
          <COPASI xmlns="http://www.copasi.org/static/sbml">
            <rdf:RDF xmlns:dcterms="http://purl.org/dc/terms/" xmlns:rdf="http://www.w3.org/1999/02/22-rdf-syntax-ns#">
              <rdf:Description rdf:about="#COPASI6">
                <dcterms:created>
                  <rdf:Description>
                    <dcterms:W3CDTF>2010-04-14T15:47:02Z</dcterms:W3CDTF>
                  </rdf:Description>
                </dcterms:created>
              </rdf:Description>
            </rdf:RDF>
          </COPASI>
        </annotation>
      </species>
      <species id="species_6" name="O2" compartment="mwc7a0146b_dcaf_459b_8aad_1ff6e20a3fb5" initialAmount="0.0259999987479538" boundaryCondition="true" constant="true">
        <annotation>
          <COPASI xmlns="http://www.copasi.org/static/sbml">
            <rdf:RDF xmlns:dcterms="http://purl.org/dc/terms/" xmlns:rdf="http://www.w3.org/1999/02/22-rdf-syntax-ns#">
              <rdf:Description rdf:about="#COPASI7">
                <dcterms:created>
                  <rdf:Description>
                    <dcterms:W3CDTF>2010-04-14T15:47:13Z</dcterms:W3CDTF>
                  </rdf:Description>
                </dcterms:created>
              </rdf:Description>
            </rdf:RDF>
          </COPASI>
        </annotation>
      </species>
      <species id="species_8" name="SBP" compartment="mwc7a0146b_dcaf_459b_8aad_1ff6e20a3fb5" initialAmount="1.36261887752912">
        <annotation>
          <COPASI xmlns="http://www.copasi.org/static/sbml">
            <rdf:RDF xmlns:dcterms="http://purl.org/dc/terms/" xmlns:rdf="http://www.w3.org/1999/02/22-rdf-syntax-ns#">
              <rdf:Description rdf:about="#COPASI8">
                <dcterms:created>
                  <rdf:Description>
                    <dcterms:W3CDTF>2010-04-14T15:47:55Z</dcterms:W3CDTF>
                  </rdf:Description>
                </dcterms:created>
              </rdf:Description>
            </rdf:RDF>
          </COPASI>
        </annotation>
      </species>
      <species id="species_4" name="ADP" compartment="mwc7a0146b_dcaf_459b_8aad_1ff6e20a3fb5" initialAmount="0.344798607704336">
        <annotation>
          <COPASI xmlns="http://www.copasi.org/static/sbml">
            <rdf:RDF xmlns:dcterms="http://purl.org/dc/terms/" xmlns:rdf="http://www.w3.org/1999/02/22-rdf-syntax-ns#">
              <rdf:Description rdf:about="#COPASI9">
                <dcterms:created>
                  <rdf:Description>
                    <dcterms:W3CDTF>2010-04-14T16:01:25Z</dcterms:W3CDTF>
                  </rdf:Description>
                </dcterms:created>
              </rdf:Description>
            </rdf:RDF>
          </COPASI>
        </annotation>
      </species>
      <species id="species_7" name="ATP" compartment="mwc7a0146b_dcaf_459b_8aad_1ff6e20a3fb5" initialAmount="1.15520132006222">
        <annotation>
          <COPASI xmlns="http://www.copasi.org/static/sbml">
            <rdf:RDF xmlns:dcterms="http://purl.org/dc/terms/" xmlns:rdf="http://www.w3.org/1999/02/22-rdf-syntax-ns#">
              <rdf:Description rdf:about="#COPASI10">
                <dcterms:created>
                  <rdf:Description>
                    <dcterms:W3CDTF>2010-04-14T16:01:14Z</dcterms:W3CDTF>
                  </rdf:Description>
                </dcterms:created>
              </rdf:Description>
            </rdf:RDF>
          </COPASI>
        </annotation>
      </species>
      <species id="species_9" name="BPGA" compartment="mwc7a0146b_dcaf_459b_8aad_1ff6e20a3fb5" initialAmount="0.00748248557057663">
        <annotation>
          <COPASI xmlns="http://www.copasi.org/static/sbml">
            <rdf:RDF xmlns:dcterms="http://purl.org/dc/terms/" xmlns:rdf="http://www.w3.org/1999/02/22-rdf-syntax-ns#">
              <rdf:Description rdf:about="#COPASI11">
                <dcterms:created>
                  <rdf:Description>
                    <dcterms:W3CDTF>2010-04-14T16:01:08Z</dcterms:W3CDTF>
                  </rdf:Description>
                </dcterms:created>
              </rdf:Description>
            </rdf:RDF>
          </COPASI>
        </annotation>
      </species>
      <species id="species_10" name="GAP" compartment="mwc7a0146b_dcaf_459b_8aad_1ff6e20a3fb5" initialAmount="0.368362636458716">
        <annotation>
          <COPASI xmlns="http://www.copasi.org/static/sbml">
            <rdf:RDF xmlns:dcterms="http://purl.org/dc/terms/" xmlns:rdf="http://www.w3.org/1999/02/22-rdf-syntax-ns#">
              <rdf:Description rdf:about="#COPASI12">
                <dcterms:created>
                  <rdf:Description>
                    <dcterms:W3CDTF>2010-06-08T23:46:46Z</dcterms:W3CDTF>
                  </rdf:Description>
                </dcterms:created>
              </rdf:Description>
            </rdf:RDF>
          </COPASI>
        </annotation>
      </species>
      <species id="species_11" name="NADPp" compartment="mwc7a0146b_dcaf_459b_8aad_1ff6e20a3fb5" initialAmount="0.271004466327097">
        <annotation>
          <COPASI xmlns="http://www.copasi.org/static/sbml">
            <rdf:RDF xmlns:dcterms="http://purl.org/dc/terms/" xmlns:rdf="http://www.w3.org/1999/02/22-rdf-syntax-ns#">
              <rdf:Description rdf:about="#COPASI13">
                <dcterms:created>
                  <rdf:Description>
                    <dcterms:W3CDTF>2010-06-08T23:43:15Z</dcterms:W3CDTF>
                  </rdf:Description>
                </dcterms:created>
              </rdf:Description>
            </rdf:RDF>
          </COPASI>
        </annotation>
      </species>
      <species id="species_12" name="Pi" compartment="mwc7a0146b_dcaf_459b_8aad_1ff6e20a3fb5" initialAmount="4.99999975922188" boundaryCondition="true" constant="true">
        <annotation>
          <COPASI xmlns="http://www.copasi.org/static/sbml">
            <rdf:RDF xmlns:dcterms="http://purl.org/dc/terms/" xmlns:rdf="http://www.w3.org/1999/02/22-rdf-syntax-ns#">
              <rdf:Description rdf:about="#COPASI14">
                <dcterms:created>
                  <rdf:Description>
                    <dcterms:W3CDTF>2010-05-18T18:10:26Z</dcterms:W3CDTF>
                  </rdf:Description>
                </dcterms:created>
              </rdf:Description>
            </rdf:RDF>
          </COPASI>
        </annotation>
      </species>
      <species id="species_13" name="DHAP" compartment="mwc7a0146b_dcaf_459b_8aad_1ff6e20a3fb5" initialAmount="0.1">
        <annotation>
          <COPASI xmlns="http://www.copasi.org/static/sbml">
            <rdf:RDF xmlns:dcterms="http://purl.org/dc/terms/" xmlns:rdf="http://www.w3.org/1999/02/22-rdf-syntax-ns#">
              <rdf:Description rdf:about="#COPASI15">
                <dcterms:created>
                  <rdf:Description>
                    <dcterms:W3CDTF>2010-06-08T23:43:34Z</dcterms:W3CDTF>
                  </rdf:Description>
                </dcterms:created>
              </rdf:Description>
            </rdf:RDF>
          </COPASI>
        </annotation>
      </species>
      <species id="species_14" name="FBP" compartment="mwc7a0146b_dcaf_459b_8aad_1ff6e20a3fb5" initialAmount="0.0761746753301419">
        <annotation>
          <COPASI xmlns="http://www.copasi.org/static/sbml">
            <rdf:RDF xmlns:dcterms="http://purl.org/dc/terms/" xmlns:rdf="http://www.w3.org/1999/02/22-rdf-syntax-ns#">
              <rdf:Description rdf:about="#COPASI16">
                <dcterms:created>
                  <rdf:Description>
                    <dcterms:W3CDTF>2010-06-08T23:44:30Z</dcterms:W3CDTF>
                  </rdf:Description>
                </dcterms:created>
              </rdf:Description>
            </rdf:RDF>
          </COPASI>
        </annotation>
      </species>
      <species id="species_15" name="F6P" compartment="mwc7a0146b_dcaf_459b_8aad_1ff6e20a3fb5" initialAmount="0.4">
        <annotation>
          <COPASI xmlns="http://www.copasi.org/static/sbml">
            <rdf:RDF xmlns:dcterms="http://purl.org/dc/terms/" xmlns:rdf="http://www.w3.org/1999/02/22-rdf-syntax-ns#">
              <rdf:Description rdf:about="#COPASI17">
                <dcterms:created>
                  <rdf:Description>
                    <dcterms:W3CDTF>2010-06-08T23:44:21Z</dcterms:W3CDTF>
                  </rdf:Description>
                </dcterms:created>
              </rdf:Description>
            </rdf:RDF>
          </COPASI>
        </annotation>
      </species>
      <species id="species_16" name="E4P" compartment="mwc7a0146b_dcaf_459b_8aad_1ff6e20a3fb5" initialAmount="0.228820226685508">
        <annotation>
          <COPASI xmlns="http://www.copasi.org/static/sbml">
            <rdf:RDF xmlns:dcterms="http://purl.org/dc/terms/" xmlns:rdf="http://www.w3.org/1999/02/22-rdf-syntax-ns#">
              <rdf:Description rdf:about="#COPASI18">
                <dcterms:created>
                  <rdf:Description>
                    <dcterms:W3CDTF>2010-06-08T23:43:55Z</dcterms:W3CDTF>
                  </rdf:Description>
                </dcterms:created>
              </rdf:Description>
            </rdf:RDF>
          </COPASI>
        </annotation>
      </species>
      <species id="species_17" name="Xu5P" compartment="mwc7a0146b_dcaf_459b_8aad_1ff6e20a3fb5" initialAmount="0.0558077870361159">
        <annotation>
          <COPASI xmlns="http://www.copasi.org/static/sbml">
            <rdf:RDF xmlns:dcterms="http://purl.org/dc/terms/" xmlns:rdf="http://www.w3.org/1999/02/22-rdf-syntax-ns#">
              <rdf:Description rdf:about="#COPASI19">
                <dcterms:created>
                  <rdf:Description>
                    <dcterms:W3CDTF>2010-06-08T23:41:49Z</dcterms:W3CDTF>
                  </rdf:Description>
                </dcterms:created>
              </rdf:Description>
            </rdf:RDF>
          </COPASI>
        </annotation>
      </species>
      <species id="species_18" name="Ri5P" compartment="mwc7a0146b_dcaf_459b_8aad_1ff6e20a3fb5" initialAmount="0.0744045363011372">
        <annotation>
          <COPASI xmlns="http://www.copasi.org/static/sbml">
            <rdf:RDF xmlns:dcterms="http://purl.org/dc/terms/" xmlns:rdf="http://www.w3.org/1999/02/22-rdf-syntax-ns#">
              <rdf:Description rdf:about="#COPASI20">
                <dcterms:created>
                  <rdf:Description>
                    <dcterms:W3CDTF>2010-06-08T23:41:08Z</dcterms:W3CDTF>
                  </rdf:Description>
                </dcterms:created>
              </rdf:Description>
            </rdf:RDF>
          </COPASI>
        </annotation>
      </species>
      <species id="species_19" name="S7P" compartment="mwc7a0146b_dcaf_459b_8aad_1ff6e20a3fb5" initialAmount="0.511319423085088">
        <annotation>
          <COPASI xmlns="http://www.copasi.org/static/sbml">
            <rdf:RDF xmlns:dcterms="http://purl.org/dc/terms/" xmlns:rdf="http://www.w3.org/1999/02/22-rdf-syntax-ns#">
              <rdf:Description rdf:about="#COPASI21">
                <dcterms:created>
                  <rdf:Description>
                    <dcterms:W3CDTF>2010-06-08T23:47:56Z</dcterms:W3CDTF>
                  </rdf:Description>
                </dcterms:created>
              </rdf:Description>
            </rdf:RDF>
          </COPASI>
        </annotation>
      </species>
      <species id="species_20" name="Ru5P" compartment="mwc7a0146b_dcaf_459b_8aad_1ff6e20a3fb5" initialAmount="0.026898222838205">
        <annotation>
          <COPASI xmlns="http://www.copasi.org/static/sbml">
            <rdf:RDF xmlns:dcterms="http://purl.org/dc/terms/" xmlns:rdf="http://www.w3.org/1999/02/22-rdf-syntax-ns#">
              <rdf:Description rdf:about="#COPASI22">
                <dcterms:created>
                  <rdf:Description>
                    <dcterms:W3CDTF>2010-06-08T23:41:17Z</dcterms:W3CDTF>
                  </rdf:Description>
                </dcterms:created>
              </rdf:Description>
            </rdf:RDF>
          </COPASI>
        </annotation>
      </species>
      <species id="species_21" name="G6P" compartment="mwc7a0146b_dcaf_459b_8aad_1ff6e20a3fb5" initialAmount="1.94057630985951">
        <annotation>
          <COPASI xmlns="http://www.copasi.org/static/sbml">
            <rdf:RDF xmlns:dcterms="http://purl.org/dc/terms/" xmlns:rdf="http://www.w3.org/1999/02/22-rdf-syntax-ns#">
              <rdf:Description rdf:about="#COPASI23">
                <dcterms:created>
                  <rdf:Description>
                    <dcterms:W3CDTF>2010-06-08T23:46:39Z</dcterms:W3CDTF>
                  </rdf:Description>
                </dcterms:created>
              </rdf:Description>
            </rdf:RDF>
          </COPASI>
        </annotation>
      </species>
      <species id="species_22" name="G1P" compartment="mwc7a0146b_dcaf_459b_8aad_1ff6e20a3fb5" initialAmount="0.0135933623746545">
        <annotation>
          <COPASI xmlns="http://www.copasi.org/static/sbml">
            <rdf:RDF xmlns:dcterms="http://purl.org/dc/terms/" xmlns:rdf="http://www.w3.org/1999/02/22-rdf-syntax-ns#">
              <rdf:Description rdf:about="#COPASI24">
                <dcterms:created>
                  <rdf:Description>
                    <dcterms:W3CDTF>2010-06-08T23:46:06Z</dcterms:W3CDTF>
                  </rdf:Description>
                </dcterms:created>
              </rdf:Description>
            </rdf:RDF>
          </COPASI>
        </annotation>
      </species>
      <species id="species_23" name="Sink1" compartment="mwc7a0146b_dcaf_459b_8aad_1ff6e20a3fb5" initialAmount="0">
        <annotation>
          <COPASI xmlns="http://www.copasi.org/static/sbml">
            <rdf:RDF xmlns:dcterms="http://purl.org/dc/terms/" xmlns:rdf="http://www.w3.org/1999/02/22-rdf-syntax-ns#">
              <rdf:Description rdf:about="#COPASI25">
                <dcterms:created>
                  <rdf:Description>
                    <dcterms:W3CDTF>2011-05-10T00:14:21Z</dcterms:W3CDTF>
                  </rdf:Description>
                </dcterms:created>
              </rdf:Description>
            </rdf:RDF>
          </COPASI>
        </annotation>
      </species>
      <species id="species_24" name="Sink2" compartment="mwc7a0146b_dcaf_459b_8aad_1ff6e20a3fb5" initialAmount="0">
        <annotation>
          <COPASI xmlns="http://www.copasi.org/static/sbml">
            <rdf:RDF xmlns:dcterms="http://purl.org/dc/terms/" xmlns:rdf="http://www.w3.org/1999/02/22-rdf-syntax-ns#">
              <rdf:Description rdf:about="#COPASI26">
                <dcterms:created>
                  <rdf:Description>
                    <dcterms:W3CDTF>2011-04-26T00:48:45Z</dcterms:W3CDTF>
                  </rdf:Description>
                </dcterms:created>
              </rdf:Description>
            </rdf:RDF>
          </COPASI>
        </annotation>
      </species>
      <species id="species_25" name="PGCA" compartment="mwc7a0146b_dcaf_459b_8aad_1ff6e20a3fb5" initialAmount="0.01">
        <annotation>
          <COPASI xmlns="http://www.copasi.org/static/sbml">
            <rdf:RDF xmlns:dcterms="http://purl.org/dc/terms/" xmlns:rdf="http://www.w3.org/1999/02/22-rdf-syntax-ns#">
              <rdf:Description rdf:about="#COPASI27">
                <dcterms:created>
                  <rdf:Description>
                    <dcterms:W3CDTF>2011-06-15T16:28:14Z</dcterms:W3CDTF>
                  </rdf:Description>
                </dcterms:created>
              </rdf:Description>
            </rdf:RDF>
          </COPASI>
        </annotation>
      </species>
      <species id="species_26" name="GCA" compartment="mwc7a0146b_dcaf_459b_8aad_1ff6e20a3fb5" initialAmount="0.0123593835433703">
        <annotation>
          <COPASI xmlns="http://www.copasi.org/static/sbml">
            <rdf:RDF xmlns:dcterms="http://purl.org/dc/terms/" xmlns:rdf="http://www.w3.org/1999/02/22-rdf-syntax-ns#">
              <rdf:Description rdf:about="#COPASI28">
                <dcterms:created>
                  <rdf:Description>
                    <dcterms:W3CDTF>2011-06-15T16:28:15Z</dcterms:W3CDTF>
                  </rdf:Description>
                </dcterms:created>
              </rdf:Description>
            </rdf:RDF>
          </COPASI>
        </annotation>
      </species>
      <species id="species_27" name="GOA" compartment="mwc7a0146b_dcaf_459b_8aad_1ff6e20a3fb5" initialAmount="0.0327363830028097">
        <annotation>
          <COPASI xmlns="http://www.copasi.org/static/sbml">
            <rdf:RDF xmlns:dcterms="http://purl.org/dc/terms/" xmlns:rdf="http://www.w3.org/1999/02/22-rdf-syntax-ns#">
              <rdf:Description rdf:about="#COPASI29">
                <dcterms:created>
                  <rdf:Description>
                    <dcterms:W3CDTF>2011-06-15T16:28:23Z</dcterms:W3CDTF>
                  </rdf:Description>
                </dcterms:created>
              </rdf:Description>
            </rdf:RDF>
          </COPASI>
        </annotation>
      </species>
      <species id="species_28" name="GLY" compartment="mwc7a0146b_dcaf_459b_8aad_1ff6e20a3fb5" initialAmount="0.5">
        <annotation>
          <COPASI xmlns="http://www.copasi.org/static/sbml">
            <rdf:RDF xmlns:dcterms="http://purl.org/dc/terms/" xmlns:rdf="http://www.w3.org/1999/02/22-rdf-syntax-ns#">
              <rdf:Description rdf:about="#COPASI30">
                <dcterms:created>
                  <rdf:Description>
                    <dcterms:W3CDTF>2011-06-15T16:27:59Z</dcterms:W3CDTF>
                  </rdf:Description>
                </dcterms:created>
              </rdf:Description>
            </rdf:RDF>
          </COPASI>
        </annotation>
      </species>
      <species id="species_29" name="SER" compartment="mwc7a0146b_dcaf_459b_8aad_1ff6e20a3fb5" initialAmount="0.5">
        <annotation>
          <COPASI xmlns="http://www.copasi.org/static/sbml">
            <rdf:RDF xmlns:dcterms="http://purl.org/dc/terms/" xmlns:rdf="http://www.w3.org/1999/02/22-rdf-syntax-ns#">
              <rdf:Description rdf:about="#COPASI31">
                <dcterms:created>
                  <rdf:Description>
                    <dcterms:W3CDTF>2011-06-15T16:28:35Z</dcterms:W3CDTF>
                  </rdf:Description>
                </dcterms:created>
              </rdf:Description>
            </rdf:RDF>
          </COPASI>
        </annotation>
      </species>
      <species id="species_30" name="HPR" compartment="mwc7a0146b_dcaf_459b_8aad_1ff6e20a3fb5" initialAmount="0.1">
        <annotation>
          <COPASI xmlns="http://www.copasi.org/static/sbml">
            <rdf:RDF xmlns:dcterms="http://purl.org/dc/terms/" xmlns:rdf="http://www.w3.org/1999/02/22-rdf-syntax-ns#">
              <rdf:Description rdf:about="#COPASI32">
                <dcterms:created>
                  <rdf:Description>
                    <dcterms:W3CDTF>2011-06-15T16:38:48Z</dcterms:W3CDTF>
                  </rdf:Description>
                </dcterms:created>
              </rdf:Description>
            </rdf:RDF>
          </COPASI>
        </annotation>
      </species>
      <species id="species_31" name="GCEA" compartment="mwc7a0146b_dcaf_459b_8aad_1ff6e20a3fb5" initialAmount="0.00400097153227282">
        <annotation>
          <COPASI xmlns="http://www.copasi.org/static/sbml">
            <rdf:RDF xmlns:dcterms="http://purl.org/dc/terms/" xmlns:rdf="http://www.w3.org/1999/02/22-rdf-syntax-ns#">
              <rdf:Description rdf:about="#COPASI33">
                <dcterms:created>
                  <rdf:Description>
                    <dcterms:W3CDTF>2011-06-15T16:30:28Z</dcterms:W3CDTF>
                  </rdf:Description>
                </dcterms:created>
              </rdf:Description>
            </rdf:RDF>
          </COPASI>
        </annotation>
      </species>
      <species id="species_32" name="PEP" compartment="mwc7a0146b_dcaf_459b_8aad_1ff6e20a3fb5" initialAmount="4.19091918967107">
        <annotation>
          <COPASI xmlns="http://www.copasi.org/static/sbml">
            <rdf:RDF xmlns:dcterms="http://purl.org/dc/terms/" xmlns:rdf="http://www.w3.org/1999/02/22-rdf-syntax-ns#">
              <rdf:Description rdf:about="#COPASI34">
                <dcterms:created>
                  <rdf:Description>
                    <dcterms:W3CDTF>2011-05-10T16:27:35Z</dcterms:W3CDTF>
                  </rdf:Description>
                </dcterms:created>
              </rdf:Description>
            </rdf:RDF>
          </COPASI>
        </annotation>
      </species>
      <species id="species_33" name="Sink3" compartment="mwc7a0146b_dcaf_459b_8aad_1ff6e20a3fb5" initialAmount="0">
        <annotation>
          <COPASI xmlns="http://www.copasi.org/static/sbml">
            <rdf:RDF xmlns:dcterms="http://purl.org/dc/terms/" xmlns:rdf="http://www.w3.org/1999/02/22-rdf-syntax-ns#">
              <rdf:Description rdf:about="#COPASI35">
                <dcterms:created>
                  <rdf:Description>
                    <dcterms:W3CDTF>2011-05-10T16:30:50Z</dcterms:W3CDTF>
                  </rdf:Description>
                </dcterms:created>
              </rdf:Description>
            </rdf:RDF>
          </COPASI>
        </annotation>
      </species>
      <species id="species_34" name="Sink4" compartment="mwc7a0146b_dcaf_459b_8aad_1ff6e20a3fb5" initialAmount="0">
        <annotation>
          <COPASI xmlns="http://www.copasi.org/static/sbml">
            <rdf:RDF xmlns:dcterms="http://purl.org/dc/terms/" xmlns:rdf="http://www.w3.org/1999/02/22-rdf-syntax-ns#">
              <rdf:Description rdf:about="#COPASI36">
                <dcterms:created>
                  <rdf:Description>
                    <dcterms:W3CDTF>2011-06-15T16:28:43Z</dcterms:W3CDTF>
                  </rdf:Description>
                </dcterms:created>
              </rdf:Description>
            </rdf:RDF>
          </COPASI>
        </annotation>
      </species>
      <species id="species_35" name="ppGA" compartment="mwc7a0146b_dcaf_459b_8aad_1ff6e20a3fb5" initialAmount="4.19091917967427">
        <annotation>
          <COPASI xmlns="http://www.copasi.org/static/sbml">
            <rdf:RDF xmlns:dcterms="http://purl.org/dc/terms/" xmlns:rdf="http://www.w3.org/1999/02/22-rdf-syntax-ns#">
              <rdf:Description rdf:about="#COPASI37">
                <dcterms:created>
                  <rdf:Description>
                    <dcterms:W3CDTF>2011-06-15T16:30:09Z</dcterms:W3CDTF>
                  </rdf:Description>
                </dcterms:created>
              </rdf:Description>
            </rdf:RDF>
          </COPASI>
        </annotation>
      </species>
      <species id="species_36" name="TSA" compartment="mwc7a0146b_dcaf_459b_8aad_1ff6e20a3fb5" initialAmount="0.0324331443243821">
        <annotation>
          <COPASI xmlns="http://www.copasi.org/static/sbml">
            <rdf:RDF xmlns:dcterms="http://purl.org/dc/terms/" xmlns:rdf="http://www.w3.org/1999/02/22-rdf-syntax-ns#">
              <rdf:Description rdf:about="#COPASI38">
                <dcterms:created>
                  <rdf:Description>
                    <dcterms:W3CDTF>2011-06-15T16:42:10Z</dcterms:W3CDTF>
                  </rdf:Description>
                </dcterms:created>
              </rdf:Description>
            </rdf:RDF>
          </COPASI>
        </annotation>
      </species>
      <species id="species_37" name="OXA" compartment="mwc7a0146b_dcaf_459b_8aad_1ff6e20a3fb5" initialAmount="0.1">
        <annotation>
          <COPASI xmlns="http://www.copasi.org/static/sbml">
            <rdf:RDF xmlns:dcterms="http://purl.org/dc/terms/" xmlns:rdf="http://www.w3.org/1999/02/22-rdf-syntax-ns#">
              <rdf:Description rdf:about="#COPASI39">
                <dcterms:created>
                  <rdf:Description>
                    <dcterms:W3CDTF>2011-06-28T01:15:08Z</dcterms:W3CDTF>
                  </rdf:Description>
                </dcterms:created>
              </rdf:Description>
            </rdf:RDF>
          </COPASI>
        </annotation>
      </species>
      <species id="species_39" name="THR" compartment="mwc7a0146b_dcaf_459b_8aad_1ff6e20a3fb5" initialAmount="0.3">
        <annotation>
          <COPASI xmlns="http://www.copasi.org/static/sbml">
            <rdf:RDF xmlns:dcterms="http://purl.org/dc/terms/" xmlns:rdf="http://www.w3.org/1999/02/22-rdf-syntax-ns#">
              <rdf:Description rdf:about="#COPASI41">
                <dcterms:created>
                  <rdf:Description>
                    <dcterms:W3CDTF>2011-07-05T18:01:24Z</dcterms:W3CDTF>
                  </rdf:Description>
                </dcterms:created>
              </rdf:Description>
            </rdf:RDF>
          </COPASI>
        </annotation>
      </species>
      <species id="mwe21e3b0d_7bfa_4738_a11d_c985a0f9d91f" name="Sucrose" compartment="mwc7a0146b_dcaf_459b_8aad_1ff6e20a3fb5" initialAmount="1.5"/>
      <species id="mwc93eec17_f74f_469c_a8af_b07d0f5e10bf" name="Glycogen" compartment="mwc7a0146b_dcaf_459b_8aad_1ff6e20a3fb5" initialAmount="20"/>
      <species id="mwa9834c07_5fba_40ef_b996_99c82bfa7fc3" name="out" compartment="mwc7a0146b_dcaf_459b_8aad_1ff6e20a3fb5" initialAmount="0"/>
      <species id="mw110e8daa_fa0e_409b_af62_9f01d755a8e3" name="ATPr" compartment="mwc7a0146b_dcaf_459b_8aad_1ff6e20a3fb5" initialAmount="0"/>
      <species id="mwda7da32a_797a_4dbc_9e6a_c9317b3838b5" name="Mass" compartment="mwc7a0146b_dcaf_459b_8aad_1ff6e20a3fb5" initialAmount="0"/>
      <species id="mw8369442e_7e34_45ca_89a9_7f0ab2ab70ee" name="Sink_DHAP" compartment="mwc7a0146b_dcaf_459b_8aad_1ff6e20a3fb5" initialAmount="0"/>
      <species id="mw09d7964e_16d4_4c3d_a1f5_d98a7ab66891" name="Sink_E4P" compartment="mwc7a0146b_dcaf_459b_8aad_1ff6e20a3fb5" initialAmount="0"/>
      <species id="mw70a9d4b8_2ca3_4692_a159_702d8464b7e7" name="Sink_Ri5P" compartment="mwc7a0146b_dcaf_459b_8aad_1ff6e20a3fb5" initialAmount="0"/>
      <species id="mwa8568197_97f2_4c67_8727_f8d9ed6895e3" name="Sink_PEP" compartment="mwc7a0146b_dcaf_459b_8aad_1ff6e20a3fb5" initialAmount="0"/>
      <species id="mwaf22c073_9b9c_42b1_bd8e_6e65777ddddc" name="Sink_GAP" compartment="mwc7a0146b_dcaf_459b_8aad_1ff6e20a3fb5" initialAmount="0"/>
      <species id="mw7f9b1aa3_a2ab_4207_b81f_4ad133f8ccf8" name="NADPHr" compartment="mwc7a0146b_dcaf_459b_8aad_1ff6e20a3fb5" initialAmount="0"/>
      <species id="mw733b668e_1dba_46ef_9777_e9331b0b590d" name="CO2" compartment="mw1341fc13_2fe2_46f4_b24f_cd32c24b8dca" initialAmount="0.1" boundaryCondition="true" constant="true"/>
    </listOfSpecies>
    <listOfParameters>
      <parameter id="parameter_1" name="kf_ATP" value="0.19">
        <annotation>
          <COPASI xmlns="http://www.copasi.org/static/sbml">
            <rdf:RDF xmlns:dcterms="http://purl.org/dc/terms/" xmlns:rdf="http://www.w3.org/1999/02/22-rdf-syntax-ns#">
              <rdf:Description rdf:about="#COPASI47">
                <dcterms:created>
                  <rdf:Description>
                    <dcterms:W3CDTF>2010-04-14T15:40:36Z</dcterms:W3CDTF>
                  </rdf:Description>
                </dcterms:created>
              </rdf:Description>
            </rdf:RDF>
          </COPASI>
        </annotation>
      </parameter>
      <parameter id="parameter_2" name="kf_NADPH" value="0.68">
        <annotation>
          <COPASI xmlns="http://www.copasi.org/static/sbml">
            <rdf:RDF xmlns:dcterms="http://purl.org/dc/terms/" xmlns:rdf="http://www.w3.org/1999/02/22-rdf-syntax-ns#">
              <rdf:Description rdf:about="#COPASI48">
                <dcterms:created>
                  <rdf:Description>
                    <dcterms:W3CDTF>2010-07-25T02:11:54Z</dcterms:W3CDTF>
                  </rdf:Description>
                </dcterms:created>
              </rdf:Description>
            </rdf:RDF>
          </COPASI>
        </annotation>
      </parameter>
      <parameter id="mw9f919ddc_7006_491f_b827_5b5094d66dd0" name="V_PP1" value="0.009"/>
      <parameter id="mwf008a49f_a4ec_49ec_8cdc_30906d544233" name="V1" value="0.991"/>
      <parameter id="mwdbdd129f_0428_4a42_8427_cf18a0b5568c" name="V5" value="1.613"/>
      <parameter id="mwfe139de1_b141_420e_a4e5_f59c639c6cf0" name="V2" value="0.602"/>
      <parameter id="mwc727e6a6_e76e_44d0_89f4_bede015cb04c" name="V3" value="0.536"/>
      <parameter id="mw8c8ad41e_6d63_473b_960b_322d5feb6f84" name="V4" value="0.1"/>
      <parameter id="mw9dda631f_8096_4e56_a670_fdb559f36d12" name="V6" value="1.23"/>
      <parameter id="mwea0f726e_b6ff_4cf0_8dba_9db4cc0827be" name="V7" value="0.3"/>
      <parameter id="mw33ab4422_ba35_4d2b_9620_d274168c7e1d" name="V8" value="1.11"/>
      <parameter id="mw5c6f658c_7714_4fbb_be83_5ef825b3e08b" name="V9" value="0.159"/>
      <parameter id="mw6e8005dd_31e8_483e_902a_8870307bf558" name="V10" value="0.23"/>
      <parameter id="mw4fbb318e_c400_4af5_8e3f_e80aec639ee3" name="V11" value="1.3"/>
      <parameter id="mw702a7f39_5675_48ad_953a_4bcbbdc8e1a2" name="V12" value="1.685"/>
      <parameter id="mwd486ae05_3de1_42aa_9584_2edc458d0c59" name="V13" value="0.43"/>
      <parameter id="mw243dc3c0_44b5_4ef5_b8ba_92846b4fee4c" name="V_SS1" value="0.052"/>
      <parameter id="mwaeeded85_9203_48b6_89a9_9dbf6c0d38da" name="KE_SS1" value="1.24"/>
      <parameter id="mwa51b4f1f_8080_4df0_80a1_87611dc0f41f" name="KE_SS2" value="0"/>
      <parameter id="mw56bb7793_9cf0_451a_b4d9_8e3da2c41cdd" name="V_SS2" value="0.19"/>
      <parameter id="mwe74f24e6_6d29_47df_bf56_590cc45cadce" name="V_SS3" value="1.67"/>
      <parameter id="mw73e5eb71_848f_4c46_b159_55c127038325" name="V_Sink_DHAP" value="0"/>
      <parameter id="mw715a0d4a_6423_4755_a1b5_7d9e5b1852a2" name="V_Sink_E4P" value="0"/>
      <parameter id="mw6caa1525_e69b_4ab2_b8c7_2b7deeb5ee58" name="V_Sink_Ri5P" value="0.0024"/>
      <parameter id="mw3c5b8b60_a85d_4b23_8f30_04a8715af44c" name="V_PP2a" value="0.001"/>
      <parameter id="mw5f743344_e84b_4721_8bd4_3643964b38ea" name="V_PP3" value="0.0042"/>
      <parameter id="mw43b7b905_45eb_4193_9d33_c0623544faba" name="V_PP4" value="0.43"/>
      <parameter id="mw21878232_3329_413d_9ad8_7dd1cfc2be9c" name="V_PP5" value="0.002"/>
      <parameter id="mw9331ee05_e8ae_4da7_be3c_2ae749a0c97a" name="V_PP6" value="0.004"/>
      <parameter id="mw4a170042_d461_4f96_b16d_2969db08423c" name="V_PP7" value="0.05"/>
      <parameter id="mw5723da7e_7ee9_4b45_b397_c4fad0251fa2" name="V_Sink_PEP" value="0.03315"/>
      <parameter id="mwa5897908_6cba_4e9b_ae16_669f6cc2215d" name="V_synth_SER" value="0.00036"/>
      <parameter id="mwf7e8c4cc_5866_4d9d_80a4_fb1d0db24ecf" name="V_TSA1" value="0.01"/>
      <parameter id="mw0f93be3f_8f7b_48cf_b994_7d7d51c0c99d" name="V_TSA2" value="0.023"/>
      <parameter id="mw4d57904b_347d_4323_a435_aef6db506bb9" name="V_TSA3" value="0.1"/>
      <parameter id="mw7f7c8a85_afe2_49aa_8686_1b3950810d23" name="V_OXA1" value="0.25"/>
      <parameter id="mwa562da41_e9ca_4d43_85ba_4372aa40bed8" name="V_OXA2" value="0.000298"/>
      <parameter id="mw0b0da1e5_255f_40fa_af42_5f09f9ea4543" name="V_Sink_THR" value="0.00035"/>
      <parameter id="mw0e3bcf96_8b3b_4268_97a1_6f4954b0b23f" name="V_synth_THR" value="1e-005"/>
      <parameter id="mw211f6768_9987_4cf0_b848_8250c73c2f73" name="V_SS4" value="1.15"/>
      <parameter id="mwbb7b53b4_94c6_4408_a8f6_d2d0e12a2fda" name="V_SS5" value="0.004"/>
      <parameter id="mwdde5b27b_4aa1_42aa_b292_6613ea7584a3" name="KE4" value="0.1"/>
      <parameter id="mw4ec82ea3_67a6_47ad_971a_52a33f180466" name="KE7" value="0.3"/>
      <parameter id="mwc59d3254_509c_411a_b656_9e80ac0a4d4a" name="KM_PFK" value="1.17"/>
      <parameter id="mwfb9d0842_5ad1_42a2_b44c_12cfeaa36962" name="V_PFK" value="0.239"/>
      <parameter id="mw701ca18f_a968_4128_8415_d39acae3e377" name="Km112b" value="0.15"/>
      <parameter id="mwa378ec6c_6ace_46c3_a515_4be6d27ac144" name="V_PP2b" value="0.002"/>
      <parameter id="mw04118d88_412e_49b2_8ed5_aba0f23d1258" name="Km112a" value="0.8"/>
      <parameter id="mwe806711a_3cbc_4d66_a530_d7ae4e673eea" name="Kms_enol" value="0.39"/>
      <parameter id="mwdee0f9ac_28b4_444f_af80_30c299f78093" name="Kmp_enol" value="0.95"/>
      <parameter id="mw70b2b9c1_0904_4851_aee4_8526d26a4c7f" name="K_Sink_PEP" value="7.81"/>
      <parameter id="mw9c6e9e64_1ad3_462a_b257_61d666a10a15" name="V_Sink_GLY" value="0.00012"/>
      <parameter id="mw108b366f_58cf_4f32_9f78_d3a14dd13026" name="V_Sink_SER" value="0.00073"/>
      <parameter id="mw9b64c484_cfdc_4c4b_985f_78f7e05f3dd9" name="V_GCA_channel" value="0"/>
      <parameter id="mw245d5cf2_30db_40c3_b1a7_ed389fff8808" name="KE5" value="1.57"/>
      <parameter id="mw917c32b0_7a3f_4744_ac14_2e3d15da96f6" name="Keq_PGM" value="0.035"/>
      <parameter id="mw231dd6ca_4db0_4cdb_adc8_72349abdba07" name="Kmp_PGM_alpha" value="0.32"/>
      <parameter id="mw742fbec5_509e_42be_b7a8_12b9eeb49314" name="Kms_PGM_alpha" value="1.2"/>
      <parameter id="mw4f571ae6_7040_40c6_b098_4ac7cf9ee24d" name="Vf_PGM_alpha" value="0.64"/>
      <parameter id="mw23fae7dc_7d12_4fb0_98e2_c611e44007e1" name="Kmp_PGM_beta" value="3.36"/>
      <parameter id="mwb99ebe97_7d91_406c_8b12_a56b2c939ff4" name="Kms_PGM_beta" value="0.57"/>
      <parameter id="mw2ec1703a_729a_4b49_b4dd_4241b0d73907" name="Vf_PGM_beta" value="1.9"/>
      <parameter id="mw23f5979c_8188_4521_9629_6469c95e42d6" name="Kmp_PGM_gama" value="0.6"/>
      <parameter id="mw6205c3fd_ecf9_4b2b_98f1_dff68729cd03" name="Kms_PGM_gama" value="2.58"/>
      <parameter id="mwa1879047_3c26_45c1_8b2a_137433500cde" name="Vf_PGM_gama" value="1.59"/>
      <parameter id="mwdacf4f8b_f1db_480a_aabf_ff89dc90e087" name="Keq_enol" value="1.56"/>
      <parameter id="mw68a26bf2_520b_4b35_90e0_511ec4bbc859" name="Vf_enol" value="1.69"/>
      <parameter id="mwaffea60c_8361_4bed_be10_814e0c0f7898" name="kf_CO2" value="1.91"/>
      <parameter id="mw39e8b6c4_2ae7_4846_9ac8_e77ee9c7191f" name="KM51" value="0.3"/>
      <parameter id="mw54c31bc3_16fc_462a_a55e_a766a97769ed" name="KM52" value="0.4"/>
      <parameter id="mwbad28d74_abec_451a_a6bf_a03335045383" name="KM53" value="0.02"/>
      <parameter id="mw2a519375_b634_461c_a4e7_2205e166b3ce" name="Kgap" value="1"/>
      <parameter id="mw02659a3e_942b_4113_928b_885d34341771" name="Knadpp" value="2"/>
      <parameter id="mw25dcc228_99f4_4d62_badc_00067a7db23a" name="Kpga" value="0.357"/>
      <parameter id="mwd0f35f82_c657_4a53_9ac4_606e79cebb96" name="Vgap_dehyd" value="0.824"/>
      <parameter id="mw31fc107e_644a_475e_aeff_2b016202c816" name="knadph" value="0.927"/>
      <parameter id="mw1a31f571_e225_4d2d_b672_bb6209080e70" name="Keq_gap_dehyd" value="0.548"/>
      <parameter id="mw04a2d768_b6a0_4a14_8c35_7cee82a7a308" name="Kgap_beta" value="0.54"/>
      <parameter id="mwa177ed29_1ff2_4ddf_aa7c_8cc4c08a1a2d" name="Knadpp_beta" value="1.3"/>
      <parameter id="mw18e6c815_3a2d_4abe_8f8c_96b098a1ffe4" name="Kpga_beta" value="1.01"/>
      <parameter id="mw03434a4a_4ed9_491d_bb10_f39e62b3acb4" name="Vgap_dehyd_beta" value="2.45"/>
      <parameter id="mw0d8a79b9_2494_4bbb_8324_70f0b2e27188" name="knadph_beta" value="1.184"/>
      <parameter id="mwe6b619dd_229f_4afa_af14_be3a25b0e262" name="KM61" value="0.033"/>
      <parameter id="mwd59eae5a_ff1f_4351_922c_d25f34ca05ac" name="KM72" value="0.1"/>
      <parameter id="mwd037be1a_7ea7_4d03_b00e_8f358afc43f0" name="KM73" value="0.1"/>
      <parameter id="mw6990314a_e646_4a51_b298_7b53a5a3ca3b" name="KM71" value="0.1"/>
      <parameter id="mwd32ff45c_71b0_4916_8ffc_7683019b9311" name="KM74" value="0.1"/>
      <parameter id="mwa6f625ba_c9e6_40e4_bf00_d59146ed8f80" name="KM82" value="0.2"/>
      <parameter id="mw28855de3_91da_4e09_b2c9_c0eb4b719af3" name="KM81" value="0.4"/>
      <parameter id="mwf44df5f6_9e91_4081_a77d_911fe8867849" name="KE8" value="0.83"/>
      <parameter id="mw2527d5af_e782_46fb_9b2c_875866d6ecd5" name="KM9" value="0.05"/>
      <parameter id="mw075f4d45_ceca_4aad_bc29_89b6915e46f7" name="KE10" value="1.54"/>
      <parameter id="mwf8558c32_d374_4352_b837_54ce36f88a5e" name="KM71a" value="0.616"/>
      <parameter id="mwf187cf00_32ca_422a_9134_ffd278f81118" name="KM101" value="0.118"/>
      <parameter id="mw94fab6bb_d1d8_4344_ac40_d9ea47173826" name="KE11" value="2.35"/>
      <parameter id="mw46a0d4e0_a24e_4d84_ac9d_1d098ed93c0b" name="KE12" value="0.32"/>
      <parameter id="mwc1d6540f_78d6_40ae_8e94_d6db3d674a6e" name="KM132" value="0.05"/>
      <parameter id="mw1862dfa3_5857_4ef7_82ea_209a042715a4" name="K_GOA" value="0.1"/>
      <parameter id="mw016a3190_5878_41d4_8022_96365a5cde42" name="V_GLY_syn" value="0.1"/>
      <parameter id="mwa8d07520_d1ed_43d8_bdd3_a14e1f44806e" name="WF1" value="0.13"/>
      <parameter id="mw7d87ab33_dec9_4d46_8518_4586f84c5795" name="WF2" value="0.21"/>
      <parameter id="mw5c024542_aa76_41dd_834a_643bd1981adc" name="WF4" value="0.963"/>
      <parameter id="mwf34f42ca_8eec_4e78_8bb9_38e8d0c89992" name="WF5" value="0.35"/>
      <parameter id="mw64fc60df_0368_43aa_869c_7fbe6e2705d1" name="WF3" value="0.093"/>
      <parameter id="mw70275f1d_8113_4016_8d63_b004fd1cc1ef" name="WF6" value="0.07"/>
      <parameter id="mwd9f69c89_1e9b_47d4_8a64_1536c4feb4f0" name="WF7" value="0.13"/>
      <parameter id="mwe595cbc2_0391_4cc7_8da8_3f3b37b74b57" name="WF8" value="0.1"/>
      <parameter id="mwa8a0170d_d034_49e9_b79a_4bdf56039d68" name="WF9" value="1.67"/>
      <parameter id="mw0694b8fb_7745_4436_b9b8_c240176f687e" name="WF10" value="0.33"/>
      <parameter id="mw93a263f6_5367_4ab7_8b05_4703c85e2459" name="WF11" value="0.1"/>
      <parameter id="mwdcbe5c6f_f032_4b35_86fc_8172c2ede824" name="WF12" value="0.87"/>
      <parameter id="mwd9ec0a2f_36e6_4f83_b6f8_3e498ae21163" name="WF13" value="1.67"/>
      <parameter id="mwcd4559d9_f75f_4c59_8025_1134afd00b1a" name="WF14" value="1.07"/>
      <parameter id="mwbed1434d_6ebc_484d_8ec5_a701e85782d2" name="WF15" value="0.14"/>
      <parameter id="mw12d709bc_8b98_489c_8fee_f3aea181e16b" name="WF16" value="0.33"/>
      <parameter id="mw285b083c_fc16_4531_ad7f_a64edc310d5b" name="WF17" value="2.71"/>
      <parameter id="mw7ef1fd2e_18c4_4ff9_800e_3edc8ce721ed" name="WF18" value="3.05"/>
      <parameter id="mw9459b542_e1e8_4598_a0e4_8c436dbbf6fd" name="WF19" value="0.94"/>
      <parameter id="mw573eb543_6b15_4ddc_a477_1ec2f468b42e" name="WF20" value="15.42"/>
      <parameter id="mwa49b8842_04f9_4322_8197_2d8baeb3246a" name="WF21" value="0.6"/>
      <parameter id="mw50ba1558_cf2b_417e_895b_b3ac51f04116" name="WF22" value="0.71"/>
      <parameter id="mw3bf52aef_16a7_40f4_beea_b78dd599b76a" name="WF23" value="0.43"/>
      <parameter id="mwadfac851_d551_4870_95dd_97fd6f365be4" name="WF24" value="5"/>
      <parameter id="mw417850cc_a0e0_4748_97fe_1635d19fee06" name="WF25" value="2"/>
      <parameter id="mw12f93dce_024f_4072_8e26_8a0cd0deb384" name="WF26" value="0.73"/>
      <parameter id="mwe8abda62_d76d_4f7c_8c14_48cc9756b234" name="WF27" value="2"/>
      <parameter id="mw529dc98d_fbfc_432c_8dce_67daed52ea58" name="WF28" value="0.42"/>
      <parameter id="mw2ceb5739_d606_4625_9a43_94b6120ede56" name="WF29" value="0.87"/>
      <parameter id="mw2f1ec3a8_1daa_49e7_895b_31af066f3c5b" name="WF30" value="0.4"/>
      <parameter id="mwa5f14c5e_d96c_428a_a64c_8bf2ee17f52c" name="WF35" value="0.81"/>
      <parameter id="mw2394243f_8437_4594_bc87_19aa05550958" name="WF37" value="0.67"/>
      <parameter id="mw6bfdee81_f16c_43e7_8fb8_617a33ead636" name="WF38" value="0.66"/>
      <parameter id="mw44025d7b_3418_437c_953c_4e1f3dbbb2a2" name="WF39" value="0.64"/>
      <parameter id="mwd500bc62_6ed0_443c_a6ec_e4b4d6c287d9" name="WF40" value="1.44"/>
      <parameter id="mw530e2e63_27a6_42c0_814c_82eb219a2f4c" name="WF41" value="1.43"/>
      <parameter id="mw04843b87_109c_4f31_bf14_fab523cbc936" name="WF42" value="0.49"/>
    </listOfParameters>
    <listOfRules>
      <assignmentRule metaid="repeatedAssignment_mw48d91844_76d7_4f00_b1f9_dbedf937d63f" variable="mw110e8daa_fa0e_409b_af62_9f01d755a8e3">
        <math xmlns="http://www.w3.org/1998/Math/MathML">
          <apply>
            <divide/>
            <ci> species_7 </ci>
            <apply>
              <plus/>
              <ci> species_7 </ci>
              <ci> species_4 </ci>
            </apply>
          </apply>
        </math>
      </assignmentRule>
      <assignmentRule metaid="repeatedAssignment_mw1babcdad_d925_420b_81f6_ebb44bb8be53" variable="mwda7da32a_797a_4dbc_9e6a_c9317b3838b5">
        <math xmlns="http://www.w3.org/1998/Math/MathML">
          <apply>
            <plus/>
            <ci> mwa8568197_97f2_4c67_8727_f8d9ed6895e3 </ci>
            <ci> mw8369442e_7e34_45ca_89a9_7f0ab2ab70ee </ci>
            <ci> mw09d7964e_16d4_4c3d_a1f5_d98a7ab66891 </ci>
            <ci> mw70a9d4b8_2ca3_4692_a159_702d8464b7e7 </ci>
            <ci> species_23 </ci>
            <ci> species_24 </ci>
            <ci> species_33 </ci>
            <ci> species_34 </ci>
          </apply>
        </math>
      </assignmentRule>
      <assignmentRule metaid="repeatedAssignment_mw7ce83324_309f_45ce_b8ae_701c6f34d663" variable="mw7f9b1aa3_a2ab_4207_b81f_4ad133f8ccf8">
        <math xmlns="http://www.w3.org/1998/Math/MathML">
          <apply>
            <divide/>
            <ci> species_5 </ci>
            <apply>
              <plus/>
              <ci> species_5 </ci>
              <ci> species_11 </ci>
            </apply>
          </apply>
        </math>
      </assignmentRule>
    </listOfRules>
    <listOfReactions>
      <reaction id="reaction_1" name="CC_1" reversible="false" fast="false">
        <annotation>
          <COPASI xmlns="http://www.copasi.org/static/sbml">
            <rdf:RDF xmlns:dcterms="http://purl.org/dc/terms/" xmlns:rdf="http://www.w3.org/1999/02/22-rdf-syntax-ns#">
              <rdf:Description rdf:about="#COPASI49">
                <dcterms:created>
                  <rdf:Description>
                    <dcterms:W3CDTF>2010-04-14T14:47:32Z</dcterms:W3CDTF>
                  </rdf:Description>
                </dcterms:created>
              </rdf:Description>
            </rdf:RDF>
          </COPASI>
        </annotation>
        <listOfReactants>
          <speciesReference species="species_3"/>
          <speciesReference species="species_1"/>
          <speciesReference species="species_6"/>
          <speciesReference species="species_14"/>
          <speciesReference species="species_8"/>
          <speciesReference species="species_12"/>
          <speciesReference species="species_5"/>
        </listOfReactants>
        <listOfProducts>
          <speciesReference species="species_2" stoichiometry="2"/>
          <speciesReference species="species_6"/>
          <speciesReference species="species_14"/>
          <speciesReference species="species_8"/>
          <speciesReference species="species_12"/>
          <speciesReference species="species_5"/>
        </listOfProducts>
        <kineticLaw>
          <math xmlns="http://www.w3.org/1998/Math/MathML">
            <apply>
              <divide/>
              <apply>
                <times/>
                <ci> species_3 </ci>
                <apply>
                  <divide/>
                  <apply>
                    <times/>
                    <ci> mwf008a49f_a4ec_49ec_8cdc_30906d544233 </ci>
                    <ci> mw5c024542_aa76_41dd_834a_643bd1981adc </ci>
                    <ci> species_1 </ci>
                  </apply>
                  <apply>
                    <plus/>
                    <ci> species_1 </ci>
                    <apply>
                      <times/>
                      <ci> KM11 </ci>
                      <apply>
                        <plus/>
                        <cn type="integer"> 1 </cn>
                        <apply>
                          <divide/>
                          <ci> species_6 </ci>
                          <ci> KM12 </ci>
                        </apply>
                      </apply>
                    </apply>
                  </apply>
                </apply>
              </apply>
              <apply>
                <plus/>
                <ci> species_3 </ci>
                <apply>
                  <times/>
                  <ci> KM13 </ci>
                  <apply>
                    <plus/>
                    <cn type="integer"> 1 </cn>
                    <apply>
                      <divide/>
                      <ci> species_2 </ci>
                      <ci> KI11 </ci>
                    </apply>
                    <apply>
                      <divide/>
                      <ci> species_14 </ci>
                      <ci> KI12 </ci>
                    </apply>
                    <apply>
                      <divide/>
                      <ci> species_8 </ci>
                      <ci> KI13 </ci>
                    </apply>
                    <apply>
                      <divide/>
                      <ci> species_12 </ci>
                      <ci> KI14 </ci>
                    </apply>
                    <apply>
                      <divide/>
                      <ci> species_5 </ci>
                      <ci> KI15 </ci>
                    </apply>
                  </apply>
                </apply>
              </apply>
            </apply>
          </math>
          <listOfParameters>
            <parameter id="KM11" name="KM11" value="0.0115"/>
            <parameter id="KM12" name="KM12" value="0.222"/>
            <parameter id="KM13" name="KM13" value="0.02"/>
            <parameter id="KI11" name="KI11" value="0.84"/>
            <parameter id="KI12" name="KI12" value="0.04"/>
            <parameter id="KI13" name="KI13" value="0.075"/>
            <parameter id="KI14" name="KI14" value="0.9"/>
            <parameter id="KI15" name="KI15" value="0.07"/>
          </listOfParameters>
        </kineticLaw>
      </reaction>
      <reaction id="reaction_2" name="CC_2" reversible="false" fast="false">
        <notes>
          <body xmlns="http://www.w3.org/1999/xhtml">
            <pre>Vmax sn&#xeD;&#x17e;eno z 10.3 na 2</pre>
          </body>
        </notes>
        <annotation>
          <COPASI xmlns="http://www.copasi.org/static/sbml">
            <rdf:RDF xmlns:dcterms="http://purl.org/dc/terms/" xmlns:rdf="http://www.w3.org/1999/02/22-rdf-syntax-ns#">
              <rdf:Description rdf:about="#COPASI50">
                <dcterms:created>
                  <rdf:Description>
                    <dcterms:W3CDTF>2010-04-14T15:57:26Z</dcterms:W3CDTF>
                  </rdf:Description>
                </dcterms:created>
              </rdf:Description>
            </rdf:RDF>
          </COPASI>
        </annotation>
        <listOfReactants>
          <speciesReference species="species_2"/>
          <speciesReference species="species_7"/>
        </listOfReactants>
        <listOfProducts>
          <speciesReference species="species_9"/>
          <speciesReference species="species_4"/>
        </listOfProducts>
        <kineticLaw>
          <math xmlns="http://www.w3.org/1998/Math/MathML">
            <apply>
              <divide/>
              <apply>
                <times/>
                <ci> mwfe139de1_b141_420e_a4e5_f59c639c6cf0 </ci>
                <ci> mwf34f42ca_8eec_4e78_8bb9_38e8d0c89992 </ci>
                <apply>
                  <minus/>
                  <apply>
                    <times/>
                    <ci> species_2 </ci>
                    <ci> species_7 </ci>
                  </apply>
                  <apply>
                    <divide/>
                    <apply>
                      <times/>
                      <ci> species_9 </ci>
                      <ci> species_4 </ci>
                    </apply>
                    <ci> KE2 </ci>
                  </apply>
                </apply>
              </apply>
              <apply>
                <times/>
                <apply>
                  <plus/>
                  <ci> species_2 </ci>
                  <ci> KM21 </ci>
                </apply>
                <apply>
                  <plus/>
                  <ci> species_7 </ci>
                  <apply>
                    <times/>
                    <ci> KM22 </ci>
                    <apply>
                      <plus/>
                      <cn type="integer"> 1 </cn>
                      <apply>
                        <divide/>
                        <ci> species_4 </ci>
                        <ci> KM23 </ci>
                      </apply>
                    </apply>
                  </apply>
                </apply>
              </apply>
            </apply>
          </math>
          <listOfParameters>
            <parameter id="KE2" name="KE2" value="0.000619"/>
            <parameter id="KM21" name="KM21" value="0.24"/>
            <parameter id="KM22" name="KM22" value="0.39"/>
            <parameter id="KM23" name="KM23" value="0.23"/>
          </listOfParameters>
        </kineticLaw>
      </reaction>
      <reaction id="reaction_3" name="CC_3" reversible="false" fast="false">
        <annotation>
          <COPASI xmlns="http://www.copasi.org/static/sbml">
            <rdf:RDF xmlns:dcterms="http://purl.org/dc/terms/" xmlns:rdf="http://www.w3.org/1999/02/22-rdf-syntax-ns#">
              <rdf:Description rdf:about="#COPASI51">
                <dcterms:created>
                  <rdf:Description>
                    <dcterms:W3CDTF>2010-04-14T16:10:42Z</dcterms:W3CDTF>
                  </rdf:Description>
                </dcterms:created>
              </rdf:Description>
            </rdf:RDF>
          </COPASI>
        </annotation>
        <listOfReactants>
          <speciesReference species="species_9"/>
          <speciesReference species="species_5"/>
        </listOfReactants>
        <listOfProducts>
          <speciesReference species="species_10"/>
          <speciesReference species="species_11"/>
          <speciesReference species="species_12"/>
        </listOfProducts>
        <kineticLaw>
          <math xmlns="http://www.w3.org/1998/Math/MathML">
            <apply>
              <divide/>
              <apply>
                <times/>
                <ci> mwc727e6a6_e76e_44d0_89f4_bede015cb04c </ci>
                <ci> mw70275f1d_8113_4016_8d63_b004fd1cc1ef </ci>
                <ci> species_9 </ci>
                <ci> species_5 </ci>
              </apply>
              <apply>
                <times/>
                <apply>
                  <plus/>
                  <ci> species_9 </ci>
                  <ci> KM31 </ci>
                </apply>
                <apply>
                  <plus/>
                  <ci> species_5 </ci>
                  <ci> KM32 </ci>
                </apply>
              </apply>
            </apply>
          </math>
          <listOfParameters>
            <parameter id="KM31" name="KM31" value="0.004"/>
            <parameter id="KM32" name="KM32" value="0.1"/>
          </listOfParameters>
        </kineticLaw>
      </reaction>
      <reaction id="reaction_4" name="CC_4" fast="false">
        <annotation>
          <COPASI xmlns="http://www.copasi.org/static/sbml">
            <rdf:RDF xmlns:dcterms="http://purl.org/dc/terms/" xmlns:rdf="http://www.w3.org/1999/02/22-rdf-syntax-ns#">
              <rdf:Description rdf:about="#COPASI52">
                <dcterms:created>
                  <rdf:Description>
                    <dcterms:W3CDTF>2010-04-14T16:18:37Z</dcterms:W3CDTF>
                  </rdf:Description>
                </dcterms:created>
              </rdf:Description>
            </rdf:RDF>
          </COPASI>
        </annotation>
        <listOfReactants>
          <speciesReference species="species_10"/>
        </listOfReactants>
        <listOfProducts>
          <speciesReference species="species_13"/>
        </listOfProducts>
        <kineticLaw>
          <math xmlns="http://www.w3.org/1998/Math/MathML">
            <apply>
              <divide/>
              <apply>
                <times/>
                <ci> mw8c8ad41e_6d63_473b_960b_322d5feb6f84 </ci>
                <ci> mwd9f69c89_1e9b_47d4_8a64_1536c4feb4f0 </ci>
                <apply>
                  <minus/>
                  <ci> species_10 </ci>
                  <apply>
                    <divide/>
                    <ci> species_13 </ci>
                    <ci> mwdde5b27b_4aa1_42aa_b292_6613ea7584a3 </ci>
                  </apply>
                </apply>
              </apply>
              <apply>
                <plus/>
                <ci> species_10 </ci>
                <ci> species_13 </ci>
              </apply>
            </apply>
          </math>
        </kineticLaw>
      </reaction>
      <reaction id="reaction_5" name="CC_5" fast="false">
        <annotation>
          <COPASI xmlns="http://www.copasi.org/static/sbml">
            <rdf:RDF xmlns:dcterms="http://purl.org/dc/terms/" xmlns:rdf="http://www.w3.org/1999/02/22-rdf-syntax-ns#">
              <rdf:Description rdf:about="#COPASI53">
                <dcterms:created>
                  <rdf:Description>
                    <dcterms:W3CDTF>2010-04-14T16:46:06Z</dcterms:W3CDTF>
                  </rdf:Description>
                </dcterms:created>
              </rdf:Description>
            </rdf:RDF>
          </COPASI>
        </annotation>
        <listOfReactants>
          <speciesReference species="species_10"/>
          <speciesReference species="species_13"/>
        </listOfReactants>
        <listOfProducts>
          <speciesReference species="species_14"/>
        </listOfProducts>
        <kineticLaw>
          <math xmlns="http://www.w3.org/1998/Math/MathML">
            <apply>
              <divide/>
              <apply>
                <times/>
                <ci> mwdbdd129f_0428_4a42_8427_cf18a0b5568c </ci>
                <ci> mwe595cbc2_0391_4cc7_8da8_3f3b37b74b57 </ci>
                <apply>
                  <minus/>
                  <apply>
                    <times/>
                    <ci> species_10 </ci>
                    <ci> species_13 </ci>
                  </apply>
                  <apply>
                    <divide/>
                    <ci> species_14 </ci>
                    <ci> mw245d5cf2_30db_40c3_b1a7_ed389fff8808 </ci>
                  </apply>
                </apply>
              </apply>
              <apply>
                <times/>
                <ci> mw39e8b6c4_2ae7_4846_9ac8_e77ee9c7191f </ci>
                <ci> mw54c31bc3_16fc_462a_a55e_a766a97769ed </ci>
                <apply>
                  <plus/>
                  <cn type="integer"> 1 </cn>
                  <apply>
                    <divide/>
                    <ci> species_10 </ci>
                    <ci> mw39e8b6c4_2ae7_4846_9ac8_e77ee9c7191f </ci>
                  </apply>
                  <apply>
                    <divide/>
                    <ci> species_13 </ci>
                    <ci> mw54c31bc3_16fc_462a_a55e_a766a97769ed </ci>
                  </apply>
                  <apply>
                    <divide/>
                    <ci> species_14 </ci>
                    <ci> mwbad28d74_abec_451a_a6bf_a03335045383 </ci>
                  </apply>
                  <apply>
                    <divide/>
                    <apply>
                      <times/>
                      <ci> species_10 </ci>
                      <ci> species_13 </ci>
                    </apply>
                    <apply>
                      <times/>
                      <ci> mw39e8b6c4_2ae7_4846_9ac8_e77ee9c7191f </ci>
                      <ci> mw54c31bc3_16fc_462a_a55e_a766a97769ed </ci>
                    </apply>
                  </apply>
                </apply>
              </apply>
            </apply>
          </math>
        </kineticLaw>
      </reaction>
      <reaction id="reaction_6" name="CC_6" reversible="false" fast="false">
        <annotation>
          <COPASI xmlns="http://www.copasi.org/static/sbml">
            <rdf:RDF xmlns:dcterms="http://purl.org/dc/terms/" xmlns:rdf="http://www.w3.org/1999/02/22-rdf-syntax-ns#">
              <rdf:Description rdf:about="#COPASI54">
                <dcterms:created>
                  <rdf:Description>
                    <dcterms:W3CDTF>2010-04-14T16:52:19Z</dcterms:W3CDTF>
                  </rdf:Description>
                </dcterms:created>
              </rdf:Description>
            </rdf:RDF>
          </COPASI>
        </annotation>
        <listOfReactants>
          <speciesReference species="species_14"/>
        </listOfReactants>
        <listOfProducts>
          <speciesReference species="species_15"/>
          <speciesReference species="species_12"/>
        </listOfProducts>
        <kineticLaw>
          <math xmlns="http://www.w3.org/1998/Math/MathML">
            <apply>
              <divide/>
              <apply>
                <times/>
                <ci> mw9dda631f_8096_4e56_a670_fdb559f36d12 </ci>
                <ci> mwa8a0170d_d034_49e9_b79a_4bdf56039d68 </ci>
                <ci> species_14 </ci>
              </apply>
              <apply>
                <plus/>
                <ci> species_14 </ci>
                <apply>
                  <times/>
                  <ci> mwe6b619dd_229f_4afa_af14_be3a25b0e262 </ci>
                  <apply>
                    <plus/>
                    <cn type="integer"> 1 </cn>
                    <apply>
                      <divide/>
                      <ci> species_15 </ci>
                      <ci> KI61 </ci>
                    </apply>
                    <apply>
                      <divide/>
                      <ci> species_12 </ci>
                      <ci> KI62 </ci>
                    </apply>
                  </apply>
                </apply>
              </apply>
            </apply>
          </math>
          <listOfParameters>
            <parameter id="KI61" name="KI61" value="0.7"/>
            <parameter id="KI62" name="KI62" value="12"/>
          </listOfParameters>
        </kineticLaw>
      </reaction>
      <reaction id="reaction_7" name="CC_7" fast="false">
        <annotation>
          <COPASI xmlns="http://www.copasi.org/static/sbml">
            <rdf:RDF xmlns:dcterms="http://purl.org/dc/terms/" xmlns:rdf="http://www.w3.org/1999/02/22-rdf-syntax-ns#">
              <rdf:Description rdf:about="#COPASI55">
                <dcterms:created>
                  <rdf:Description>
                    <dcterms:W3CDTF>2010-04-15T18:06:55Z</dcterms:W3CDTF>
                  </rdf:Description>
                </dcterms:created>
              </rdf:Description>
            </rdf:RDF>
          </COPASI>
        </annotation>
        <listOfReactants>
          <speciesReference species="species_15"/>
          <speciesReference species="species_10"/>
          <speciesReference species="species_19"/>
          <speciesReference species="species_18"/>
        </listOfReactants>
        <listOfProducts>
          <speciesReference species="species_16"/>
          <speciesReference species="species_17"/>
          <speciesReference species="species_19"/>
          <speciesReference species="species_18"/>
        </listOfProducts>
        <kineticLaw>
          <math xmlns="http://www.w3.org/1998/Math/MathML">
            <apply>
              <divide/>
              <apply>
                <times/>
                <ci> mwea0f726e_b6ff_4cf0_8dba_9db4cc0827be </ci>
                <ci> mw0694b8fb_7745_4436_b9b8_c240176f687e </ci>
                <apply>
                  <minus/>
                  <apply>
                    <times/>
                    <ci> species_15 </ci>
                    <ci> species_10 </ci>
                  </apply>
                  <apply>
                    <divide/>
                    <apply>
                      <times/>
                      <ci> species_17 </ci>
                      <ci> species_16 </ci>
                    </apply>
                    <ci> mw4ec82ea3_67a6_47ad_971a_52a33f180466 </ci>
                  </apply>
                </apply>
              </apply>
              <apply>
                <times/>
                <apply>
                  <plus/>
                  <ci> species_15 </ci>
                  <apply>
                    <times/>
                    <ci> mwd037be1a_7ea7_4d03_b00e_8f358afc43f0 </ci>
                    <apply>
                      <plus/>
                      <cn type="integer"> 1 </cn>
                      <apply>
                        <divide/>
                        <ci> species_17 </ci>
                        <ci> mw6990314a_e646_4a51_b298_7b53a5a3ca3b </ci>
                      </apply>
                      <apply>
                        <divide/>
                        <ci> species_16 </ci>
                        <ci> mwd59eae5a_ff1f_4351_922c_d25f34ca05ac </ci>
                      </apply>
                    </apply>
                  </apply>
                </apply>
                <apply>
                  <plus/>
                  <ci> species_10 </ci>
                  <ci> mwd32ff45c_71b0_4916_8ffc_7683019b9311 </ci>
                </apply>
              </apply>
            </apply>
          </math>
        </kineticLaw>
      </reaction>
      <reaction id="reaction_8" name="CC_8" fast="false">
        <annotation>
          <COPASI xmlns="http://www.copasi.org/static/sbml">
            <rdf:RDF xmlns:dcterms="http://purl.org/dc/terms/" xmlns:rdf="http://www.w3.org/1999/02/22-rdf-syntax-ns#">
              <rdf:Description rdf:about="#COPASI56">
                <dcterms:created>
                  <rdf:Description>
                    <dcterms:W3CDTF>2010-04-20T11:20:56Z</dcterms:W3CDTF>
                  </rdf:Description>
                </dcterms:created>
              </rdf:Description>
            </rdf:RDF>
          </COPASI>
        </annotation>
        <listOfReactants>
          <speciesReference species="species_13"/>
          <speciesReference species="species_16"/>
        </listOfReactants>
        <listOfProducts>
          <speciesReference species="species_8"/>
        </listOfProducts>
        <kineticLaw>
          <math xmlns="http://www.w3.org/1998/Math/MathML">
            <apply>
              <divide/>
              <apply>
                <times/>
                <ci> mw33ab4422_ba35_4d2b_9620_d274168c7e1d </ci>
                <ci> mw93a263f6_5367_4ab7_8b05_4703c85e2459 </ci>
                <apply>
                  <minus/>
                  <apply>
                    <times/>
                    <ci> species_13 </ci>
                    <ci> species_16 </ci>
                  </apply>
                  <apply>
                    <divide/>
                    <ci> species_8 </ci>
                    <ci> mwf44df5f6_9e91_4081_a77d_911fe8867849 </ci>
                  </apply>
                </apply>
              </apply>
              <apply>
                <times/>
                <apply>
                  <plus/>
                  <ci> species_16 </ci>
                  <ci> mwa6f625ba_c9e6_40e4_bf00_d59146ed8f80 </ci>
                </apply>
                <apply>
                  <plus/>
                  <ci> species_13 </ci>
                  <ci> mw28855de3_91da_4e09_b2c9_c0eb4b719af3 </ci>
                </apply>
              </apply>
            </apply>
          </math>
        </kineticLaw>
      </reaction>
      <reaction id="reaction_9" name="CC_9" reversible="false" fast="false">
        <annotation>
          <COPASI xmlns="http://www.copasi.org/static/sbml">
            <rdf:RDF xmlns:dcterms="http://purl.org/dc/terms/" xmlns:rdf="http://www.w3.org/1999/02/22-rdf-syntax-ns#">
              <rdf:Description rdf:about="#COPASI57">
                <dcterms:created>
                  <rdf:Description>
                    <dcterms:W3CDTF>2010-04-21T02:31:25Z</dcterms:W3CDTF>
                  </rdf:Description>
                </dcterms:created>
              </rdf:Description>
            </rdf:RDF>
          </COPASI>
        </annotation>
        <listOfReactants>
          <speciesReference species="species_8"/>
          <speciesReference species="species_12"/>
        </listOfReactants>
        <listOfProducts>
          <speciesReference species="species_19"/>
          <speciesReference species="species_12"/>
          <speciesReference species="species_12"/>
        </listOfProducts>
        <kineticLaw>
          <math xmlns="http://www.w3.org/1998/Math/MathML">
            <apply>
              <divide/>
              <apply>
                <times/>
                <ci> mw5c6f658c_7714_4fbb_be83_5ef825b3e08b </ci>
                <ci> mwdcbe5c6f_f032_4b35_86fc_8172c2ede824 </ci>
                <ci> species_8 </ci>
              </apply>
              <apply>
                <plus/>
                <ci> species_8 </ci>
                <apply>
                  <times/>
                  <ci> mw2527d5af_e782_46fb_9b2c_875866d6ecd5 </ci>
                  <apply>
                    <plus/>
                    <cn type="integer"> 1 </cn>
                    <apply>
                      <divide/>
                      <ci> species_12 </ci>
                      <ci> KI9 </ci>
                    </apply>
                  </apply>
                </apply>
              </apply>
            </apply>
          </math>
          <listOfParameters>
            <parameter id="KI9" name="KI9" value="12"/>
          </listOfParameters>
        </kineticLaw>
      </reaction>
      <reaction id="reaction_10" name="CC_10" fast="false">
        <annotation>
          <COPASI xmlns="http://www.copasi.org/static/sbml">
            <rdf:RDF xmlns:dcterms="http://purl.org/dc/terms/" xmlns:rdf="http://www.w3.org/1999/02/22-rdf-syntax-ns#">
              <rdf:Description rdf:about="#COPASI58">
                <dcterms:created>
                  <rdf:Description>
                    <dcterms:W3CDTF>2010-04-21T03:46:16Z</dcterms:W3CDTF>
                  </rdf:Description>
                </dcterms:created>
              </rdf:Description>
            </rdf:RDF>
          </COPASI>
        </annotation>
        <listOfReactants>
          <speciesReference species="species_19"/>
          <speciesReference species="species_10"/>
          <speciesReference species="species_15"/>
          <speciesReference species="species_16"/>
        </listOfReactants>
        <listOfProducts>
          <speciesReference species="species_18"/>
          <speciesReference species="species_17"/>
          <speciesReference species="species_15"/>
          <speciesReference species="species_16"/>
        </listOfProducts>
        <kineticLaw>
          <math xmlns="http://www.w3.org/1998/Math/MathML">
            <apply>
              <divide/>
              <apply>
                <times/>
                <ci> mw6e8005dd_31e8_483e_902a_8870307bf558 </ci>
                <ci> mwd9ec0a2f_36e6_4f83_b6f8_3e498ae21163 </ci>
                <apply>
                  <minus/>
                  <apply>
                    <times/>
                    <ci> species_10 </ci>
                    <ci> species_19 </ci>
                  </apply>
                  <apply>
                    <divide/>
                    <apply>
                      <times/>
                      <ci> species_18 </ci>
                      <ci> species_17 </ci>
                    </apply>
                    <ci> mw075f4d45_ceca_4aad_bc29_89b6915e46f7 </ci>
                  </apply>
                </apply>
              </apply>
              <apply>
                <times/>
                <ci> mwf8558c32_d374_4352_b837_54ce36f88a5e </ci>
                <ci> mwf187cf00_32ca_422a_9134_ffd278f81118 </ci>
                <apply>
                  <plus/>
                  <cn type="integer"> 1 </cn>
                  <apply>
                    <times/>
                    <apply>
                      <plus/>
                      <cn type="integer"> 1 </cn>
                      <apply>
                        <divide/>
                        <ci> species_10 </ci>
                        <ci> mwKM72cd4a404d_76e4_4583_8ed9_de7fe4d45b74 </ci>
                      </apply>
                    </apply>
                    <apply>
                      <plus/>
                      <apply>
                        <divide/>
                        <ci> species_15 </ci>
                        <ci> KM104 </ci>
                      </apply>
                      <apply>
                        <divide/>
                        <ci> species_19 </ci>
                        <ci> KM103 </ci>
                      </apply>
                    </apply>
                  </apply>
                  <apply>
                    <divide/>
                    <ci> species_10 </ci>
                    <ci> KM102 </ci>
                  </apply>
                  <apply>
                    <divide/>
                    <apply>
                      <plus/>
                      <apply>
                        <times/>
                        <ci> species_17 </ci>
                        <apply>
                          <plus/>
                          <cn type="integer"> 1 </cn>
                          <apply>
                            <divide/>
                            <apply>
                              <plus/>
                              <ci> species_16 </ci>
                              <ci> species_18 </ci>
                            </apply>
                            <ci> mwf8558c32_d374_4352_b837_54ce36f88a5e </ci>
                          </apply>
                        </apply>
                      </apply>
                      <ci> species_16 </ci>
                      <ci> species_18 </ci>
                    </apply>
                    <ci> mwf187cf00_32ca_422a_9134_ffd278f81118 </ci>
                  </apply>
                </apply>
              </apply>
            </apply>
          </math>
          <listOfParameters>
            <parameter id="KM103" name="KM103" value="0.09"/>
            <parameter id="KM102" name="KM102" value="0.09"/>
            <parameter id="mwKM72cd4a404d_76e4_4583_8ed9_de7fe4d45b74" name="KM72b" value="0.27"/>
            <parameter id="KM104" name="KM104" value="0.54"/>
          </listOfParameters>
        </kineticLaw>
      </reaction>
      <reaction id="reaction_11" name="CC_11" fast="false">
        <annotation>
          <COPASI xmlns="http://www.copasi.org/static/sbml">
            <rdf:RDF xmlns:dcterms="http://purl.org/dc/terms/" xmlns:rdf="http://www.w3.org/1999/02/22-rdf-syntax-ns#">
              <rdf:Description rdf:about="#COPASI59">
                <dcterms:created>
                  <rdf:Description>
                    <dcterms:W3CDTF>2010-04-23T03:43:39Z</dcterms:W3CDTF>
                  </rdf:Description>
                </dcterms:created>
              </rdf:Description>
            </rdf:RDF>
          </COPASI>
        </annotation>
        <listOfReactants>
          <speciesReference species="species_18"/>
        </listOfReactants>
        <listOfProducts>
          <speciesReference species="species_20"/>
        </listOfProducts>
        <kineticLaw>
          <math xmlns="http://www.w3.org/1998/Math/MathML">
            <apply>
              <divide/>
              <apply>
                <times/>
                <ci> mw4fbb318e_c400_4af5_8e3f_e80aec639ee3 </ci>
                <ci> mwcd4559d9_f75f_4c59_8025_1134afd00b1a </ci>
                <apply>
                  <minus/>
                  <ci> species_18 </ci>
                  <apply>
                    <divide/>
                    <ci> species_20 </ci>
                    <ci> mw94fab6bb_d1d8_4344_ac40_d9ea47173826 </ci>
                  </apply>
                </apply>
              </apply>
              <apply>
                <plus/>
                <ci> species_18 </ci>
                <ci> species_20 </ci>
              </apply>
            </apply>
          </math>
        </kineticLaw>
      </reaction>
      <reaction id="reaction_12" name="CC_12" fast="false">
        <annotation>
          <COPASI xmlns="http://www.copasi.org/static/sbml">
            <rdf:RDF xmlns:dcterms="http://purl.org/dc/terms/" xmlns:rdf="http://www.w3.org/1999/02/22-rdf-syntax-ns#">
              <rdf:Description rdf:about="#COPASI60">
                <dcterms:created>
                  <rdf:Description>
                    <dcterms:W3CDTF>2010-04-23T03:43:48Z</dcterms:W3CDTF>
                  </rdf:Description>
                </dcterms:created>
              </rdf:Description>
            </rdf:RDF>
          </COPASI>
        </annotation>
        <listOfReactants>
          <speciesReference species="species_17"/>
        </listOfReactants>
        <listOfProducts>
          <speciesReference species="species_20"/>
        </listOfProducts>
        <kineticLaw>
          <math xmlns="http://www.w3.org/1998/Math/MathML">
            <apply>
              <divide/>
              <apply>
                <times/>
                <ci> mw702a7f39_5675_48ad_953a_4bcbbdc8e1a2 </ci>
                <ci> mwbed1434d_6ebc_484d_8ec5_a701e85782d2 </ci>
                <apply>
                  <minus/>
                  <ci> species_17 </ci>
                  <apply>
                    <divide/>
                    <ci> species_20 </ci>
                    <ci> mw46a0d4e0_a24e_4d84_ac9d_1d098ed93c0b </ci>
                  </apply>
                </apply>
              </apply>
              <apply>
                <plus/>
                <ci> species_17 </ci>
                <ci> species_20 </ci>
              </apply>
            </apply>
          </math>
        </kineticLaw>
      </reaction>
      <reaction id="reaction_13" name="CC_13" reversible="false" fast="false">
        <annotation>
          <COPASI xmlns="http://www.copasi.org/static/sbml">
            <rdf:RDF xmlns:dcterms="http://purl.org/dc/terms/" xmlns:rdf="http://www.w3.org/1999/02/22-rdf-syntax-ns#">
              <rdf:Description rdf:about="#COPASI61">
                <dcterms:created>
                  <rdf:Description>
                    <dcterms:W3CDTF>2010-04-23T03:48:04Z</dcterms:W3CDTF>
                  </rdf:Description>
                </dcterms:created>
              </rdf:Description>
            </rdf:RDF>
          </COPASI>
        </annotation>
        <listOfReactants>
          <speciesReference species="species_20"/>
          <speciesReference species="species_7"/>
          <speciesReference species="species_12"/>
          <speciesReference species="species_2"/>
        </listOfReactants>
        <listOfProducts>
          <speciesReference species="species_3"/>
          <speciesReference species="species_4"/>
          <speciesReference species="species_12"/>
          <speciesReference species="species_2"/>
        </listOfProducts>
        <kineticLaw>
          <math xmlns="http://www.w3.org/1998/Math/MathML">
            <apply>
              <divide/>
              <apply>
                <times/>
                <ci> mwd486ae05_3de1_42aa_9584_2edc458d0c59 </ci>
                <ci> mw12d709bc_8b98_489c_8fee_f3aea181e16b </ci>
                <ci> species_7 </ci>
                <ci> species_20 </ci>
              </apply>
              <apply>
                <times/>
                <apply>
                  <plus/>
                  <apply>
                    <times/>
                    <ci> species_7 </ci>
                    <apply>
                      <plus/>
                      <cn type="integer"> 1 </cn>
                      <apply>
                        <divide/>
                        <ci> species_4 </ci>
                        <ci> KI134 </ci>
                      </apply>
                    </apply>
                  </apply>
                  <apply>
                    <times/>
                    <ci> mwc1d6540f_78d6_40ae_8e94_d6db3d674a6e </ci>
                    <apply>
                      <plus/>
                      <cn type="integer"> 1 </cn>
                      <apply>
                        <divide/>
                        <ci> species_4 </ci>
                        <ci> KI135 </ci>
                      </apply>
                    </apply>
                  </apply>
                </apply>
                <apply>
                  <plus/>
                  <ci> species_20 </ci>
                  <apply>
                    <times/>
                    <ci> KM131 </ci>
                    <apply>
                      <plus/>
                      <cn type="integer"> 1 </cn>
                      <apply>
                        <divide/>
                        <ci> species_2 </ci>
                        <ci> KI131 </ci>
                      </apply>
                      <apply>
                        <divide/>
                        <ci> species_3 </ci>
                        <ci> KI132 </ci>
                      </apply>
                      <apply>
                        <divide/>
                        <ci> species_12 </ci>
                        <ci> KI133 </ci>
                      </apply>
                    </apply>
                  </apply>
                </apply>
              </apply>
            </apply>
          </math>
          <listOfParameters>
            <parameter id="KI134" name="KI134" value="2.5"/>
            <parameter id="KI135" name="KI135" value="0.4"/>
            <parameter id="KM131" name="KM131" value="0.05"/>
            <parameter id="KI131" name="KI131" value="2"/>
            <parameter id="KI132" name="KI132" value="0.7"/>
            <parameter id="KI133" name="KI133" value="4"/>
          </listOfParameters>
        </kineticLaw>
      </reaction>
      <reaction id="reaction_14" name="SS_1" fast="false">
        <annotation>
          <COPASI xmlns="http://www.copasi.org/static/sbml">
            <rdf:RDF xmlns:dcterms="http://purl.org/dc/terms/" xmlns:rdf="http://www.w3.org/1999/02/22-rdf-syntax-ns#">
              <rdf:Description rdf:about="#COPASI62">
                <dcterms:created>
                  <rdf:Description>
                    <dcterms:W3CDTF>2010-04-29T13:08:18Z</dcterms:W3CDTF>
                  </rdf:Description>
                </dcterms:created>
              </rdf:Description>
            </rdf:RDF>
          </COPASI>
        </annotation>
        <listOfReactants>
          <speciesReference species="species_15"/>
        </listOfReactants>
        <listOfProducts>
          <speciesReference species="species_21"/>
        </listOfProducts>
        <kineticLaw>
          <math xmlns="http://www.w3.org/1998/Math/MathML">
            <apply>
              <divide/>
              <apply>
                <times/>
                <ci> mw243dc3c0_44b5_4ef5_b8ba_92846b4fee4c </ci>
                <ci> mw6bfdee81_f16c_43e7_8fb8_617a33ead636 </ci>
                <apply>
                  <minus/>
                  <apply>
                    <times/>
                    <ci> mwaeeded85_9203_48b6_89a9_9dbf6c0d38da </ci>
                    <ci> species_15 </ci>
                  </apply>
                  <ci> species_21 </ci>
                </apply>
              </apply>
              <apply>
                <plus/>
                <ci> species_15 </ci>
                <ci> species_21 </ci>
              </apply>
            </apply>
          </math>
        </kineticLaw>
      </reaction>
      <reaction id="reaction_15" name="SS_2" fast="false">
        <annotation>
          <COPASI xmlns="http://www.copasi.org/static/sbml">
            <rdf:RDF xmlns:dcterms="http://purl.org/dc/terms/" xmlns:rdf="http://www.w3.org/1999/02/22-rdf-syntax-ns#">
              <rdf:Description rdf:about="#COPASI63">
                <dcterms:created>
                  <rdf:Description>
                    <dcterms:W3CDTF>2010-04-29T13:09:40Z</dcterms:W3CDTF>
                  </rdf:Description>
                </dcterms:created>
              </rdf:Description>
            </rdf:RDF>
          </COPASI>
        </annotation>
        <listOfReactants>
          <speciesReference species="species_21"/>
        </listOfReactants>
        <listOfProducts>
          <speciesReference species="species_22"/>
        </listOfProducts>
        <kineticLaw>
          <math xmlns="http://www.w3.org/1998/Math/MathML">
            <apply>
              <divide/>
              <apply>
                <times/>
                <ci> mw56bb7793_9cf0_451a_b4d9_8e3da2c41cdd </ci>
                <ci> mw44025d7b_3418_437c_953c_4e1f3dbbb2a2 </ci>
                <apply>
                  <minus/>
                  <apply>
                    <times/>
                    <ci> mwa51b4f1f_8080_4df0_80a1_87611dc0f41f </ci>
                    <ci> species_21 </ci>
                  </apply>
                  <ci> species_22 </ci>
                </apply>
              </apply>
              <apply>
                <plus/>
                <ci> species_21 </ci>
                <ci> species_22 </ci>
              </apply>
            </apply>
          </math>
        </kineticLaw>
      </reaction>
      <reaction id="reaction_16" name="SS_3" reversible="false" fast="false">
        <annotation>
          <COPASI xmlns="http://www.copasi.org/static/sbml">
            <rdf:RDF xmlns:dcterms="http://purl.org/dc/terms/" xmlns:rdf="http://www.w3.org/1999/02/22-rdf-syntax-ns#">
              <rdf:Description rdf:about="#COPASI64">
                <dcterms:created>
                  <rdf:Description>
                    <dcterms:W3CDTF>2010-04-29T16:30:33Z</dcterms:W3CDTF>
                  </rdf:Description>
                </dcterms:created>
              </rdf:Description>
            </rdf:RDF>
          </COPASI>
        </annotation>
        <listOfReactants>
          <speciesReference species="species_22"/>
          <speciesReference species="species_7"/>
          <speciesReference species="species_2"/>
          <speciesReference species="species_15"/>
          <speciesReference species="species_14"/>
        </listOfReactants>
        <listOfProducts>
          <speciesReference species="species_12" stoichiometry="2"/>
          <speciesReference species="species_4"/>
          <speciesReference species="mwc93eec17_f74f_469c_a8af_b07d0f5e10bf"/>
          <speciesReference species="species_2"/>
          <speciesReference species="species_15"/>
          <speciesReference species="species_14"/>
        </listOfProducts>
        <kineticLaw>
          <math xmlns="http://www.w3.org/1998/Math/MathML">
            <apply>
              <divide/>
              <apply>
                <times/>
                <ci> mwe74f24e6_6d29_47df_bf56_590cc45cadce </ci>
                <ci> mwd500bc62_6ed0_443c_a6ec_e4b4d6c287d9 </ci>
                <ci> species_22 </ci>
                <ci> species_7 </ci>
              </apply>
              <apply>
                <times/>
                <apply>
                  <plus/>
                  <ci> species_22 </ci>
                  <ci> KM231 </ci>
                </apply>
                <apply>
                  <plus/>
                  <apply>
                    <times/>
                    <apply>
                      <plus/>
                      <cn type="integer"> 1 </cn>
                      <apply>
                        <divide/>
                        <ci> species_4 </ci>
                        <ci> KI23 </ci>
                      </apply>
                    </apply>
                    <apply>
                      <plus/>
                      <ci> species_7 </ci>
                      <ci> KM232 </ci>
                    </apply>
                  </apply>
                  <apply>
                    <divide/>
                    <apply>
                      <times/>
                      <ci> KM232 </ci>
                      <ci> species_12 </ci>
                    </apply>
                    <apply>
                      <plus/>
                      <apply>
                        <times/>
                        <ci> KA231 </ci>
                        <ci> species_2 </ci>
                      </apply>
                      <apply>
                        <times/>
                        <ci> KA232 </ci>
                        <ci> species_15 </ci>
                      </apply>
                      <apply>
                        <times/>
                        <ci> KA233 </ci>
                        <ci> species_14 </ci>
                      </apply>
                    </apply>
                  </apply>
                </apply>
              </apply>
            </apply>
          </math>
          <listOfParameters>
            <parameter id="KM231" name="KM231" value="0.08"/>
            <parameter id="KI23" name="KI23" value="10"/>
            <parameter id="KM232" name="KM232" value="0.08"/>
            <parameter id="KA231" name="KA231" value="0.1"/>
            <parameter id="KA232" name="KA232" value="0.02"/>
            <parameter id="KA233" name="KA233" value="0.02"/>
          </listOfParameters>
        </kineticLaw>
      </reaction>
      <reaction id="reaction_17" name="LIGHT_1" reversible="false" fast="false">
        <annotation>
          <COPASI xmlns="http://www.copasi.org/static/sbml">
            <rdf:RDF xmlns:dcterms="http://purl.org/dc/terms/" xmlns:rdf="http://www.w3.org/1999/02/22-rdf-syntax-ns#">
              <rdf:Description rdf:about="#COPASI65">
                <dcterms:created>
                  <rdf:Description>
                    <dcterms:W3CDTF>2010-05-24T02:11:27Z</dcterms:W3CDTF>
                  </rdf:Description>
                </dcterms:created>
              </rdf:Description>
            </rdf:RDF>
          </COPASI>
        </annotation>
        <listOfReactants>
          <speciesReference species="species_12"/>
          <speciesReference species="species_4"/>
        </listOfReactants>
        <listOfProducts>
          <speciesReference species="species_7"/>
        </listOfProducts>
        <kineticLaw>
          <math xmlns="http://www.w3.org/1998/Math/MathML">
            <apply>
              <times/>
              <ci> parameter_1 </ci>
              <ci> mwa8d07520_d1ed_43d8_bdd3_a14e1f44806e </ci>
              <ci> species_12 </ci>
              <ci> species_4 </ci>
            </apply>
          </math>
        </kineticLaw>
      </reaction>
      <reaction id="reaction_18" name="LIGHT_2" reversible="false" fast="false">
        <annotation>
          <COPASI xmlns="http://www.copasi.org/static/sbml">
            <rdf:RDF xmlns:dcterms="http://purl.org/dc/terms/" xmlns:rdf="http://www.w3.org/1999/02/22-rdf-syntax-ns#">
              <rdf:Description rdf:about="#COPASI66">
                <dcterms:created>
                  <rdf:Description>
                    <dcterms:W3CDTF>2010-06-09T00:18:40Z</dcterms:W3CDTF>
                  </rdf:Description>
                </dcterms:created>
              </rdf:Description>
            </rdf:RDF>
          </COPASI>
        </annotation>
        <listOfReactants>
          <speciesReference species="species_11"/>
        </listOfReactants>
        <listOfProducts>
          <speciesReference species="species_5"/>
        </listOfProducts>
        <kineticLaw>
          <math xmlns="http://www.w3.org/1998/Math/MathML">
            <apply>
              <times/>
              <ci> parameter_2 </ci>
              <ci> mw7d87ab33_dec9_4d46_8518_4586f84c5795 </ci>
              <ci> species_11 </ci>
            </apply>
          </math>
        </kineticLaw>
      </reaction>
      <reaction id="reaction_19" name="Sink1_DHAP" reversible="false" fast="false">
        <annotation>
          <COPASI xmlns="http://www.copasi.org/static/sbml">
            <rdf:RDF xmlns:dcterms="http://purl.org/dc/terms/" xmlns:rdf="http://www.w3.org/1999/02/22-rdf-syntax-ns#">
              <rdf:Description rdf:about="#COPASI67">
                <dcterms:created>
                  <rdf:Description>
                    <dcterms:W3CDTF>2011-04-26T00:16:45Z</dcterms:W3CDTF>
                  </rdf:Description>
                </dcterms:created>
              </rdf:Description>
            </rdf:RDF>
          </COPASI>
        </annotation>
        <listOfReactants>
          <speciesReference species="species_13"/>
        </listOfReactants>
        <listOfProducts>
          <speciesReference species="mw8369442e_7e34_45ca_89a9_7f0ab2ab70ee" stoichiometry="3"/>
        </listOfProducts>
        <kineticLaw>
          <math xmlns="http://www.w3.org/1998/Math/MathML">
            <apply>
              <divide/>
              <apply>
                <times/>
                <ci> mw73e5eb71_848f_4c46_b159_55c127038325 </ci>
                <ci> species_13 </ci>
              </apply>
              <apply>
                <plus/>
                <ci> K1 </ci>
                <ci> species_13 </ci>
              </apply>
            </apply>
          </math>
          <listOfParameters>
            <parameter id="K1" name="K_Sink_DHAP" value="0.6"/>
          </listOfParameters>
        </kineticLaw>
      </reaction>
      <reaction id="reaction_20" name="Sink1_E4P" reversible="false" fast="false">
        <annotation>
          <COPASI xmlns="http://www.copasi.org/static/sbml">
            <rdf:RDF xmlns:dcterms="http://purl.org/dc/terms/" xmlns:rdf="http://www.w3.org/1999/02/22-rdf-syntax-ns#">
              <rdf:Description rdf:about="#COPASI68">
                <dcterms:created>
                  <rdf:Description>
                    <dcterms:W3CDTF>2011-04-26T00:17:24Z</dcterms:W3CDTF>
                  </rdf:Description>
                </dcterms:created>
              </rdf:Description>
            </rdf:RDF>
          </COPASI>
        </annotation>
        <listOfReactants>
          <speciesReference species="species_16"/>
        </listOfReactants>
        <listOfProducts>
          <speciesReference species="mw09d7964e_16d4_4c3d_a1f5_d98a7ab66891" stoichiometry="4"/>
        </listOfProducts>
        <kineticLaw>
          <math xmlns="http://www.w3.org/1998/Math/MathML">
            <apply>
              <divide/>
              <apply>
                <times/>
                <ci> mw715a0d4a_6423_4755_a1b5_7d9e5b1852a2 </ci>
                <ci> species_16 </ci>
              </apply>
              <apply>
                <plus/>
                <ci> mwK1dd273de0_8c35_41ac_9e2f_222652aacde1 </ci>
                <ci> species_16 </ci>
              </apply>
            </apply>
          </math>
          <listOfParameters>
            <parameter id="mwK1dd273de0_8c35_41ac_9e2f_222652aacde1" name="K_Sink_E4P" value="0.28"/>
          </listOfParameters>
        </kineticLaw>
      </reaction>
      <reaction id="reaction_21" name="Sink1_Ri5P" reversible="false" fast="false">
        <annotation>
          <COPASI xmlns="http://www.copasi.org/static/sbml">
            <rdf:RDF xmlns:dcterms="http://purl.org/dc/terms/" xmlns:rdf="http://www.w3.org/1999/02/22-rdf-syntax-ns#">
              <rdf:Description rdf:about="#COPASI69">
                <dcterms:created>
                  <rdf:Description>
                    <dcterms:W3CDTF>2011-04-26T00:17:46Z</dcterms:W3CDTF>
                  </rdf:Description>
                </dcterms:created>
              </rdf:Description>
            </rdf:RDF>
          </COPASI>
        </annotation>
        <listOfReactants>
          <speciesReference species="species_18"/>
        </listOfReactants>
        <listOfProducts>
          <speciesReference species="mw70a9d4b8_2ca3_4692_a159_702d8464b7e7" stoichiometry="5"/>
        </listOfProducts>
        <kineticLaw>
          <math xmlns="http://www.w3.org/1998/Math/MathML">
            <apply>
              <divide/>
              <apply>
                <times/>
                <ci> mw6caa1525_e69b_4ab2_b8c7_2b7deeb5ee58 </ci>
                <ci> species_18 </ci>
              </apply>
              <apply>
                <plus/>
                <ci> mwK16daf3cb9_8954_41f2_8b7d_2972242a79d8 </ci>
                <ci> species_18 </ci>
              </apply>
            </apply>
          </math>
          <listOfParameters>
            <parameter id="mwK16daf3cb9_8954_41f2_8b7d_2972242a79d8" name="K_Sink_Ri5P" value="0.61"/>
          </listOfParameters>
        </kineticLaw>
      </reaction>
      <reaction id="reaction_22" name="PP_2a" reversible="false" fast="false">
        <annotation>
          <COPASI xmlns="http://www.copasi.org/static/sbml">
            <rdf:RDF xmlns:dcterms="http://purl.org/dc/terms/" xmlns:rdf="http://www.w3.org/1999/02/22-rdf-syntax-ns#">
              <rdf:Description rdf:about="#COPASI70">
                <dcterms:created>
                  <rdf:Description>
                    <dcterms:W3CDTF>2011-05-09T23:56:05Z</dcterms:W3CDTF>
                  </rdf:Description>
                </dcterms:created>
              </rdf:Description>
            </rdf:RDF>
          </COPASI>
        </annotation>
        <listOfReactants>
          <speciesReference species="species_25"/>
        </listOfReactants>
        <listOfProducts>
          <speciesReference species="species_26"/>
          <speciesReference species="species_12"/>
        </listOfProducts>
        <kineticLaw>
          <math xmlns="http://www.w3.org/1998/Math/MathML">
            <apply>
              <divide/>
              <apply>
                <times/>
                <ci> mw3c5b8b60_a85d_4b23_8f30_04a8715af44c </ci>
                <ci> mw417850cc_a0e0_4748_97fe_1635d19fee06 </ci>
                <ci> species_25 </ci>
              </apply>
              <apply>
                <plus/>
                <ci> species_25 </ci>
                <apply>
                  <times/>
                  <ci> mw04118d88_412e_49b2_8ed5_aba0f23d1258 </ci>
                  <apply>
                    <plus/>
                    <cn type="integer"> 1 </cn>
                    <apply>
                      <divide/>
                      <ci> species_26 </ci>
                      <ci> KI1121 </ci>
                    </apply>
                  </apply>
                  <apply>
                    <plus/>
                    <cn type="integer"> 1 </cn>
                    <apply>
                      <divide/>
                      <ci> species_12 </ci>
                      <ci> KI1122 </ci>
                    </apply>
                  </apply>
                </apply>
              </apply>
            </apply>
          </math>
          <listOfParameters>
            <parameter id="KI1121" name="KI1121" value="94"/>
            <parameter id="KI1122" name="KI1122" value="2.55"/>
          </listOfParameters>
        </kineticLaw>
      </reaction>
      <reaction id="reaction_23" name="PP_3" reversible="false" fast="false">
        <annotation>
          <COPASI xmlns="http://www.copasi.org/static/sbml">
            <rdf:RDF xmlns:dcterms="http://purl.org/dc/terms/" xmlns:rdf="http://www.w3.org/1999/02/22-rdf-syntax-ns#">
              <rdf:Description rdf:about="#COPASI71">
                <dcterms:created>
                  <rdf:Description>
                    <dcterms:W3CDTF>2011-05-10T00:12:50Z</dcterms:W3CDTF>
                  </rdf:Description>
                </dcterms:created>
              </rdf:Description>
            </rdf:RDF>
          </COPASI>
        </annotation>
        <listOfReactants>
          <speciesReference species="species_26"/>
        </listOfReactants>
        <listOfProducts>
          <speciesReference species="species_27"/>
        </listOfProducts>
        <kineticLaw>
          <math xmlns="http://www.w3.org/1998/Math/MathML">
            <apply>
              <divide/>
              <apply>
                <times/>
                <ci> mw5f743344_e84b_4721_8bd4_3643964b38ea </ci>
                <ci> mwe8abda62_d76d_4f7c_8c14_48cc9756b234 </ci>
                <ci> species_26 </ci>
              </apply>
              <apply>
                <plus/>
                <ci> species_26 </ci>
                <ci> Km121 </ci>
              </apply>
            </apply>
          </math>
          <listOfParameters>
            <parameter id="Km121" name="Km121" value="0.1"/>
          </listOfParameters>
        </kineticLaw>
      </reaction>
      <reaction id="reaction_24" name="PP_4" fast="false">
        <annotation>
          <COPASI xmlns="http://www.copasi.org/static/sbml">
            <rdf:RDF xmlns:dcterms="http://purl.org/dc/terms/" xmlns:rdf="http://www.w3.org/1999/02/22-rdf-syntax-ns#">
              <rdf:Description rdf:about="#COPASI72">
                <dcterms:created>
                  <rdf:Description>
                    <dcterms:W3CDTF>2011-05-10T00:16:51Z</dcterms:W3CDTF>
                  </rdf:Description>
                </dcterms:created>
              </rdf:Description>
            </rdf:RDF>
          </COPASI>
        </annotation>
        <listOfReactants>
          <speciesReference species="species_27"/>
          <speciesReference species="species_29"/>
        </listOfReactants>
        <listOfProducts>
          <speciesReference species="species_30"/>
          <speciesReference species="species_28"/>
        </listOfProducts>
        <kineticLaw>
          <math xmlns="http://www.w3.org/1998/Math/MathML">
            <apply>
              <divide/>
              <apply>
                <times/>
                <ci> mw43b7b905_45eb_4193_9d33_c0623544faba </ci>
                <ci> mw529dc98d_fbfc_432c_8dce_67daed52ea58 </ci>
                <apply>
                  <minus/>
                  <apply>
                    <times/>
                    <ci> species_27 </ci>
                    <ci> species_29 </ci>
                  </apply>
                  <apply>
                    <divide/>
                    <apply>
                      <times/>
                      <ci> species_30 </ci>
                      <ci> species_28 </ci>
                    </apply>
                    <ci> KE124 </ci>
                  </apply>
                </apply>
              </apply>
              <apply>
                <times/>
                <apply>
                  <plus/>
                  <ci> species_27 </ci>
                  <ci> Km1241 </ci>
                </apply>
                <apply>
                  <plus/>
                  <ci> species_29 </ci>
                  <apply>
                    <times/>
                    <ci> Km1242 </ci>
                    <apply>
                      <plus/>
                      <cn type="integer"> 1 </cn>
                      <apply>
                        <divide/>
                        <ci> species_28 </ci>
                        <ci> KI124 </ci>
                      </apply>
                    </apply>
                  </apply>
                </apply>
              </apply>
            </apply>
          </math>
          <listOfParameters>
            <parameter id="KE124" name="KE124" value="607"/>
            <parameter id="Km1241" name="Km1241" value="0.15"/>
            <parameter id="Km1242" name="Km1242" value="1.7"/>
            <parameter id="KI124" name="KI124" value="2"/>
          </listOfParameters>
        </kineticLaw>
      </reaction>
      <reaction id="reaction_25" name="PP_5" reversible="false" fast="false">
        <annotation>
          <COPASI xmlns="http://www.copasi.org/static/sbml">
            <rdf:RDF xmlns:dcterms="http://purl.org/dc/terms/" xmlns:rdf="http://www.w3.org/1999/02/22-rdf-syntax-ns#">
              <rdf:Description rdf:about="#COPASI73">
                <dcterms:created>
                  <rdf:Description>
                    <dcterms:W3CDTF>2011-05-10T00:22:17Z</dcterms:W3CDTF>
                  </rdf:Description>
                </dcterms:created>
              </rdf:Description>
            </rdf:RDF>
          </COPASI>
        </annotation>
        <listOfReactants>
          <speciesReference species="species_28" stoichiometry="2"/>
        </listOfReactants>
        <listOfProducts>
          <speciesReference species="species_29"/>
        </listOfProducts>
        <kineticLaw>
          <math xmlns="http://www.w3.org/1998/Math/MathML">
            <apply>
              <divide/>
              <apply>
                <times/>
                <ci> mw21878232_3329_413d_9ad8_7dd1cfc2be9c </ci>
                <ci> mw2ceb5739_d606_4625_9a43_94b6120ede56 </ci>
                <ci> species_28 </ci>
              </apply>
              <apply>
                <plus/>
                <ci> mwK13dcce1c1_26b6_4b0e_8782_547ab513fb70 </ci>
                <ci> species_28 </ci>
              </apply>
            </apply>
          </math>
          <listOfParameters>
            <parameter id="mwK13dcce1c1_26b6_4b0e_8782_547ab513fb70" name="K1" value="6"/>
          </listOfParameters>
        </kineticLaw>
      </reaction>
      <reaction id="reaction_26" name="PP_6" reversible="false" fast="false">
        <annotation>
          <COPASI xmlns="http://www.copasi.org/static/sbml">
            <rdf:RDF xmlns:dcterms="http://purl.org/dc/terms/" xmlns:rdf="http://www.w3.org/1999/02/22-rdf-syntax-ns#">
              <rdf:Description rdf:about="#COPASI74">
                <dcterms:created>
                  <rdf:Description>
                    <dcterms:W3CDTF>2011-05-10T01:04:31Z</dcterms:W3CDTF>
                  </rdf:Description>
                </dcterms:created>
              </rdf:Description>
            </rdf:RDF>
          </COPASI>
        </annotation>
        <listOfReactants>
          <speciesReference species="species_30"/>
        </listOfReactants>
        <listOfProducts>
          <speciesReference species="species_31"/>
        </listOfProducts>
        <kineticLaw>
          <math xmlns="http://www.w3.org/1998/Math/MathML">
            <apply>
              <divide/>
              <apply>
                <times/>
                <ci> mw9331ee05_e8ae_4da7_be3c_2ae749a0c97a </ci>
                <ci> mw2f1ec3a8_1daa_49e7_895b_31af066f3c5b </ci>
                <apply>
                  <minus/>
                  <ci> species_30 </ci>
                  <apply>
                    <divide/>
                    <ci> species_31 </ci>
                    <ci> KE123 </ci>
                  </apply>
                </apply>
              </apply>
              <apply>
                <plus/>
                <ci> species_30 </ci>
                <apply>
                  <times/>
                  <ci> Km1231 </ci>
                  <apply>
                    <plus/>
                    <cn type="integer"> 1 </cn>
                    <apply>
                      <divide/>
                      <ci> species_30 </ci>
                      <ci> KI123 </ci>
                    </apply>
                  </apply>
                </apply>
              </apply>
            </apply>
          </math>
          <listOfParameters>
            <parameter id="KE123" name="KE123" value="250000"/>
            <parameter id="Km1231" name="Km1231" value="0.09"/>
            <parameter id="KI123" name="KI123" value="12"/>
          </listOfParameters>
        </kineticLaw>
      </reaction>
      <reaction id="reaction_27" name="PP_7" reversible="false" fast="false">
        <annotation>
          <COPASI xmlns="http://www.copasi.org/static/sbml">
            <rdf:RDF xmlns:dcterms="http://purl.org/dc/terms/" xmlns:rdf="http://www.w3.org/1999/02/22-rdf-syntax-ns#">
              <rdf:Description rdf:about="#COPASI75">
                <dcterms:created>
                  <rdf:Description>
                    <dcterms:W3CDTF>2011-05-10T01:09:19Z</dcterms:W3CDTF>
                  </rdf:Description>
                </dcterms:created>
              </rdf:Description>
            </rdf:RDF>
          </COPASI>
        </annotation>
        <listOfReactants>
          <speciesReference species="species_31"/>
          <speciesReference species="species_7"/>
        </listOfReactants>
        <listOfProducts>
          <speciesReference species="species_2"/>
          <speciesReference species="species_4"/>
        </listOfProducts>
        <kineticLaw>
          <math xmlns="http://www.w3.org/1998/Math/MathML">
            <apply>
              <divide/>
              <apply>
                <times/>
                <ci> mw4a170042_d461_4f96_b16d_2969db08423c </ci>
                <apply>
                  <minus/>
                  <apply>
                    <times/>
                    <ci> species_7 </ci>
                    <ci> species_31 </ci>
                  </apply>
                  <apply>
                    <divide/>
                    <apply>
                      <times/>
                      <ci> species_4 </ci>
                      <ci> species_2 </ci>
                    </apply>
                    <ci> KE113 </ci>
                  </apply>
                </apply>
              </apply>
              <apply>
                <times/>
                <apply>
                  <plus/>
                  <ci> species_7 </ci>
                  <apply>
                    <times/>
                    <ci> Km1131 </ci>
                    <apply>
                      <plus/>
                      <cn type="integer"> 1 </cn>
                      <apply>
                        <divide/>
                        <ci> species_2 </ci>
                        <ci> KI113 </ci>
                      </apply>
                    </apply>
                  </apply>
                </apply>
                <apply>
                  <plus/>
                  <ci> species_31 </ci>
                  <ci> Km1132 </ci>
                </apply>
              </apply>
            </apply>
          </math>
          <listOfParameters>
            <parameter id="KE113" name="KE113" value="300"/>
            <parameter id="Km1131" name="Km1131" value="0.21"/>
            <parameter id="KI113" name="KI113" value="0.36"/>
            <parameter id="Km1132" name="Km1132" value="0.25"/>
          </listOfParameters>
        </kineticLaw>
      </reaction>
      <reaction id="reaction_30" name="GL_4" fast="false">
        <annotation>
          <COPASI xmlns="http://www.copasi.org/static/sbml">
            <rdf:RDF xmlns:dcterms="http://purl.org/dc/terms/" xmlns:rdf="http://www.w3.org/1999/02/22-rdf-syntax-ns#">
              <rdf:Description rdf:about="#COPASI78">
                <dcterms:created>
                  <rdf:Description>
                    <dcterms:W3CDTF>2011-05-10T15:12:27Z</dcterms:W3CDTF>
                  </rdf:Description>
                </dcterms:created>
              </rdf:Description>
            </rdf:RDF>
          </COPASI>
        </annotation>
        <listOfReactants>
          <speciesReference species="species_35"/>
        </listOfReactants>
        <listOfProducts>
          <speciesReference species="species_32"/>
        </listOfProducts>
        <kineticLaw>
          <math xmlns="http://www.w3.org/1998/Math/MathML">
            <apply>
              <divide/>
              <apply>
                <times/>
                <ci> mw68a26bf2_520b_4b35_90e0_511ec4bbc859 </ci>
                <ci> mw3bf52aef_16a7_40f4_beea_b78dd599b76a </ci>
                <apply>
                  <minus/>
                  <ci> species_35 </ci>
                  <apply>
                    <divide/>
                    <ci> species_32 </ci>
                    <ci> mwdacf4f8b_f1db_480a_aabf_ff89dc90e087 </ci>
                  </apply>
                </apply>
              </apply>
              <apply>
                <times/>
                <ci> mwe806711a_3cbc_4d66_a530_d7ae4e673eea </ci>
                <apply>
                  <plus/>
                  <cn type="integer"> 1 </cn>
                  <apply>
                    <divide/>
                    <ci> species_35 </ci>
                    <ci> mwe806711a_3cbc_4d66_a530_d7ae4e673eea </ci>
                  </apply>
                  <apply>
                    <divide/>
                    <ci> species_32 </ci>
                    <ci> mwdee0f9ac_28b4_444f_af80_30c299f78093 </ci>
                  </apply>
                </apply>
              </apply>
            </apply>
          </math>
        </kineticLaw>
      </reaction>
      <reaction id="reaction_31" name="Sink PEP" reversible="false" fast="false">
        <annotation>
          <COPASI xmlns="http://www.copasi.org/static/sbml">
            <rdf:RDF xmlns:dcterms="http://purl.org/dc/terms/" xmlns:rdf="http://www.w3.org/1999/02/22-rdf-syntax-ns#">
              <rdf:Description rdf:about="#COPASI79">
                <dcterms:created>
                  <rdf:Description>
                    <dcterms:W3CDTF>2011-05-10T16:28:58Z</dcterms:W3CDTF>
                  </rdf:Description>
                </dcterms:created>
              </rdf:Description>
            </rdf:RDF>
          </COPASI>
        </annotation>
        <listOfReactants>
          <speciesReference species="species_32"/>
        </listOfReactants>
        <listOfProducts>
          <speciesReference species="mwa8568197_97f2_4c67_8727_f8d9ed6895e3" stoichiometry="3"/>
        </listOfProducts>
        <kineticLaw>
          <math xmlns="http://www.w3.org/1998/Math/MathML">
            <apply>
              <divide/>
              <apply>
                <times/>
                <ci> mw5723da7e_7ee9_4b45_b397_c4fad0251fa2 </ci>
                <ci> species_32 </ci>
              </apply>
              <apply>
                <plus/>
                <ci> mw70b2b9c1_0904_4851_aee4_8526d26a4c7f </ci>
                <ci> species_32 </ci>
              </apply>
            </apply>
          </math>
        </kineticLaw>
      </reaction>
      <reaction id="reaction_33" name="GSM_2" reversible="false" fast="false">
        <annotation>
          <COPASI xmlns="http://www.copasi.org/static/sbml">
            <rdf:RDF xmlns:dcterms="http://purl.org/dc/terms/" xmlns:rdf="http://www.w3.org/1999/02/22-rdf-syntax-ns#">
              <rdf:Description rdf:about="#COPASI81">
                <dcterms:created>
                  <rdf:Description>
                    <dcterms:W3CDTF>2011-06-15T16:11:22Z</dcterms:W3CDTF>
                  </rdf:Description>
                </dcterms:created>
              </rdf:Description>
            </rdf:RDF>
          </COPASI>
        </annotation>
        <listOfReactants>
          <speciesReference species="species_2"/>
        </listOfReactants>
        <listOfProducts>
          <speciesReference species="species_29"/>
        </listOfProducts>
        <kineticLaw>
          <math xmlns="http://www.w3.org/1998/Math/MathML">
            <apply>
              <divide/>
              <apply>
                <times/>
                <ci> mwa5897908_6cba_4e9b_ae16_669f6cc2215d </ci>
                <ci> species_2 </ci>
              </apply>
              <apply>
                <plus/>
                <ci> mwK17d0edf01_29a7_4ee8_8bbf_a6dd0a6e695e </ci>
                <ci> species_2 </ci>
              </apply>
            </apply>
          </math>
          <listOfParameters>
            <parameter id="mwK17d0edf01_29a7_4ee8_8bbf_a6dd0a6e695e" name="K_synth_SER" value="2"/>
          </listOfParameters>
        </kineticLaw>
      </reaction>
      <reaction id="reaction_34" name="GC_1" reversible="false" fast="false">
        <annotation>
          <COPASI xmlns="http://www.copasi.org/static/sbml">
            <rdf:RDF xmlns:dcterms="http://purl.org/dc/terms/" xmlns:rdf="http://www.w3.org/1999/02/22-rdf-syntax-ns#">
              <rdf:Description rdf:about="#COPASI82">
                <dcterms:created>
                  <rdf:Description>
                    <dcterms:W3CDTF>2011-06-15T16:39:15Z</dcterms:W3CDTF>
                  </rdf:Description>
                </dcterms:created>
              </rdf:Description>
            </rdf:RDF>
          </COPASI>
        </annotation>
        <listOfReactants>
          <speciesReference species="species_27" stoichiometry="2"/>
        </listOfReactants>
        <listOfProducts>
          <speciesReference species="species_36"/>
        </listOfProducts>
        <kineticLaw>
          <math xmlns="http://www.w3.org/1998/Math/MathML">
            <apply>
              <divide/>
              <apply>
                <times/>
                <ci> mwf7e8c4cc_5866_4d9d_80a4_fb1d0db24ecf </ci>
                <ci> species_27 </ci>
              </apply>
              <apply>
                <plus/>
                <ci> mwK1a89ce5e5_bfda_43b5_bb20_0b16e57e3632 </ci>
                <ci> species_27 </ci>
              </apply>
            </apply>
          </math>
          <listOfParameters>
            <parameter id="mwK1a89ce5e5_bfda_43b5_bb20_0b16e57e3632" name="K_TSA1" value="0.1"/>
          </listOfParameters>
        </kineticLaw>
      </reaction>
      <reaction id="reaction_35" name="TSA_Sink" reversible="false" fast="false">
        <annotation>
          <COPASI xmlns="http://www.copasi.org/static/sbml">
            <rdf:RDF xmlns:dcterms="http://purl.org/dc/terms/" xmlns:rdf="http://www.w3.org/1999/02/22-rdf-syntax-ns#">
              <rdf:Description rdf:about="#COPASI83">
                <dcterms:created>
                  <rdf:Description>
                    <dcterms:W3CDTF>2011-06-15T16:40:30Z</dcterms:W3CDTF>
                  </rdf:Description>
                </dcterms:created>
              </rdf:Description>
            </rdf:RDF>
          </COPASI>
        </annotation>
        <listOfReactants>
          <speciesReference species="species_36"/>
        </listOfReactants>
        <listOfProducts>
          <speciesReference species="species_33"/>
        </listOfProducts>
        <kineticLaw>
          <math xmlns="http://www.w3.org/1998/Math/MathML">
            <apply>
              <divide/>
              <apply>
                <times/>
                <ci> mw0f93be3f_8f7b_48cf_b994_7d7d51c0c99d </ci>
                <ci> species_36 </ci>
              </apply>
              <apply>
                <plus/>
                <ci> mwK125774f66_2af6_440c_a4df_5d10c0a54ba0 </ci>
                <ci> species_36 </ci>
              </apply>
            </apply>
          </math>
          <listOfParameters>
            <parameter id="mwK125774f66_2af6_440c_a4df_5d10c0a54ba0" name="K_TSA2" value="0.4"/>
          </listOfParameters>
        </kineticLaw>
      </reaction>
      <reaction id="reaction_36" name="GC_2" reversible="false" fast="false">
        <annotation>
          <COPASI xmlns="http://www.copasi.org/static/sbml">
            <rdf:RDF xmlns:dcterms="http://purl.org/dc/terms/" xmlns:rdf="http://www.w3.org/1999/02/22-rdf-syntax-ns#">
              <rdf:Description rdf:about="#COPASI84">
                <dcterms:created>
                  <rdf:Description>
                    <dcterms:W3CDTF>2011-06-15T16:40:54Z</dcterms:W3CDTF>
                  </rdf:Description>
                </dcterms:created>
              </rdf:Description>
            </rdf:RDF>
          </COPASI>
        </annotation>
        <listOfReactants>
          <speciesReference species="species_36"/>
        </listOfReactants>
        <listOfProducts>
          <speciesReference species="species_31"/>
        </listOfProducts>
        <kineticLaw>
          <math xmlns="http://www.w3.org/1998/Math/MathML">
            <apply>
              <divide/>
              <apply>
                <times/>
                <ci> mw4d57904b_347d_4323_a435_aef6db506bb9 </ci>
                <ci> species_36 </ci>
              </apply>
              <apply>
                <plus/>
                <ci> mwK1e14acb7a_4bcf_44cb_aee8_8a181e61c843 </ci>
                <ci> species_36 </ci>
              </apply>
            </apply>
          </math>
          <listOfParameters>
            <parameter id="mwK1e14acb7a_4bcf_44cb_aee8_8a181e61c843" name="K_TSA3" value="0.1"/>
          </listOfParameters>
        </kineticLaw>
      </reaction>
      <reaction id="reaction_37" name="OX_1" reversible="false" fast="false">
        <annotation>
          <COPASI xmlns="http://www.copasi.org/static/sbml">
            <rdf:RDF xmlns:dcterms="http://purl.org/dc/terms/" xmlns:rdf="http://www.w3.org/1999/02/22-rdf-syntax-ns#">
              <rdf:Description rdf:about="#COPASI85">
                <dcterms:created>
                  <rdf:Description>
                    <dcterms:W3CDTF>2011-06-28T01:12:01Z</dcterms:W3CDTF>
                  </rdf:Description>
                </dcterms:created>
              </rdf:Description>
            </rdf:RDF>
          </COPASI>
        </annotation>
        <listOfReactants>
          <speciesReference species="species_27"/>
        </listOfReactants>
        <listOfProducts>
          <speciesReference species="species_37"/>
        </listOfProducts>
        <kineticLaw>
          <math xmlns="http://www.w3.org/1998/Math/MathML">
            <apply>
              <divide/>
              <apply>
                <times/>
                <ci> mw7f7c8a85_afe2_49aa_8686_1b3950810d23 </ci>
                <ci> species_27 </ci>
              </apply>
              <apply>
                <plus/>
                <ci> mwK1aa343532_3211_4994_a037_72bd303fd2f7 </ci>
                <ci> species_27 </ci>
              </apply>
            </apply>
          </math>
          <listOfParameters>
            <parameter id="mwK1aa343532_3211_4994_a037_72bd303fd2f7" name="K_OXA1" value="2"/>
          </listOfParameters>
        </kineticLaw>
      </reaction>
      <reaction id="reaction_38" name="Sink oxalate" reversible="false" fast="false">
        <annotation>
          <COPASI xmlns="http://www.copasi.org/static/sbml">
            <rdf:RDF xmlns:dcterms="http://purl.org/dc/terms/" xmlns:rdf="http://www.w3.org/1999/02/22-rdf-syntax-ns#">
              <rdf:Description rdf:about="#COPASI86">
                <dcterms:created>
                  <rdf:Description>
                    <dcterms:W3CDTF>2011-06-28T01:12:33Z</dcterms:W3CDTF>
                  </rdf:Description>
                </dcterms:created>
              </rdf:Description>
            </rdf:RDF>
          </COPASI>
        </annotation>
        <listOfReactants>
          <speciesReference species="species_37"/>
        </listOfReactants>
        <listOfProducts>
          <speciesReference species="species_34"/>
        </listOfProducts>
        <kineticLaw>
          <math xmlns="http://www.w3.org/1998/Math/MathML">
            <apply>
              <divide/>
              <apply>
                <times/>
                <ci> mwa562da41_e9ca_4d43_85ba_4372aa40bed8 </ci>
                <ci> species_37 </ci>
              </apply>
              <apply>
                <plus/>
                <ci> mwK12fa6dd6c_59d5_4240_a75c_c6d73e5ed765 </ci>
                <ci> species_37 </ci>
              </apply>
            </apply>
          </math>
          <listOfParameters>
            <parameter id="mwK12fa6dd6c_59d5_4240_a75c_c6d73e5ed765" name="K_OXA2" value="5"/>
          </listOfParameters>
        </kineticLaw>
      </reaction>
      <reaction id="reaction_40" name="Sink Threonine" reversible="false" fast="false">
        <annotation>
          <COPASI xmlns="http://www.copasi.org/static/sbml">
            <rdf:RDF xmlns:dcterms="http://purl.org/dc/terms/" xmlns:rdf="http://www.w3.org/1999/02/22-rdf-syntax-ns#">
              <rdf:Description rdf:about="#COPASI88">
                <dcterms:created>
                  <rdf:Description>
                    <dcterms:W3CDTF>2011-06-28T02:42:22Z</dcterms:W3CDTF>
                  </rdf:Description>
                </dcterms:created>
              </rdf:Description>
            </rdf:RDF>
          </COPASI>
        </annotation>
        <listOfReactants>
          <speciesReference species="species_39"/>
        </listOfReactants>
        <listOfProducts>
          <speciesReference species="species_24"/>
        </listOfProducts>
        <kineticLaw>
          <math xmlns="http://www.w3.org/1998/Math/MathML">
            <apply>
              <divide/>
              <apply>
                <times/>
                <ci> mw0b0da1e5_255f_40fa_af42_5f09f9ea4543 </ci>
                <ci> species_39 </ci>
              </apply>
              <apply>
                <plus/>
                <ci> mwK1846f4613_7ce1_40d0_a81b_628792198842 </ci>
                <ci> species_39 </ci>
              </apply>
            </apply>
          </math>
          <listOfParameters>
            <parameter id="mwK1846f4613_7ce1_40d0_a81b_628792198842" name="K_Sink_THR" value="1"/>
          </listOfParameters>
        </kineticLaw>
      </reaction>
      <reaction id="reaction_41" name="GSM_3" reversible="false" fast="false">
        <annotation>
          <COPASI xmlns="http://www.copasi.org/static/sbml">
            <rdf:RDF xmlns:dcterms="http://purl.org/dc/terms/" xmlns:rdf="http://www.w3.org/1999/02/22-rdf-syntax-ns#">
              <rdf:Description rdf:about="#COPASI89">
                <dcterms:created>
                  <rdf:Description>
                    <dcterms:W3CDTF>2011-07-04T21:50:42Z</dcterms:W3CDTF>
                  </rdf:Description>
                </dcterms:created>
              </rdf:Description>
            </rdf:RDF>
          </COPASI>
        </annotation>
        <listOfReactants>
          <speciesReference species="species_28"/>
        </listOfReactants>
        <listOfProducts>
          <speciesReference species="species_39"/>
        </listOfProducts>
        <kineticLaw>
          <math xmlns="http://www.w3.org/1998/Math/MathML">
            <apply>
              <divide/>
              <apply>
                <times/>
                <ci> mw0e3bcf96_8b3b_4268_97a1_6f4954b0b23f </ci>
                <ci> mw2394243f_8437_4594_bc87_19aa05550958 </ci>
                <ci> species_28 </ci>
              </apply>
              <apply>
                <plus/>
                <ci> mwK143efcba1_7bf8_4e9e_8b74_3aef1e90004d </ci>
                <ci> species_28 </ci>
              </apply>
            </apply>
          </math>
          <listOfParameters>
            <parameter id="mwK143efcba1_7bf8_4e9e_8b74_3aef1e90004d" name="K_synth_THR" value="2"/>
          </listOfParameters>
        </kineticLaw>
      </reaction>
      <reaction id="reaction_42" name="SS_4" reversible="false" fast="false">
        <annotation>
          <COPASI xmlns="http://www.copasi.org/static/sbml">
            <rdf:RDF xmlns:dcterms="http://purl.org/dc/terms/" xmlns:rdf="http://www.w3.org/1999/02/22-rdf-syntax-ns#">
              <rdf:Description rdf:about="#COPASI90">
                <dcterms:created>
                  <rdf:Description>
                    <dcterms:W3CDTF>2011-07-04T22:51:27Z</dcterms:W3CDTF>
                  </rdf:Description>
                </dcterms:created>
              </rdf:Description>
            </rdf:RDF>
          </COPASI>
        </annotation>
        <listOfReactants>
          <speciesReference species="species_22"/>
          <speciesReference species="species_15"/>
        </listOfReactants>
        <listOfProducts>
          <speciesReference species="mwe21e3b0d_7bfa_4738_a11d_c985a0f9d91f"/>
        </listOfProducts>
        <kineticLaw>
          <math xmlns="http://www.w3.org/1998/Math/MathML">
            <apply>
              <divide/>
              <apply>
                <times/>
                <ci> mw211f6768_9987_4cf0_b848_8250c73c2f73 </ci>
                <ci> mw530e2e63_27a6_42c0_814c_82eb219a2f4c </ci>
                <ci> species_22 </ci>
                <ci> species_15 </ci>
              </apply>
              <apply>
                <times/>
                <apply>
                  <plus/>
                  <ci> species_22 </ci>
                  <ci> mwKM3168dd6cf4_1802_46dc_a075_4018305c61bb </ci>
                </apply>
                <apply>
                  <plus/>
                  <ci> species_15 </ci>
                  <ci> mwKM32bc784c0c_7aa9_4fc3_9260_703c0d90b9e6 </ci>
                </apply>
              </apply>
            </apply>
          </math>
          <listOfParameters>
            <parameter id="mwKM3168dd6cf4_1802_46dc_a075_4018305c61bb" name="KM31" value="0.5"/>
            <parameter id="mwKM32bc784c0c_7aa9_4fc3_9260_703c0d90b9e6" name="KM32" value="0.5"/>
          </listOfParameters>
        </kineticLaw>
      </reaction>
      <reaction id="reaction_45" name="SS_5" reversible="false" fast="false">
        <notes>
          <body xmlns="http://www.w3.org/1999/xhtml">
            <pre>Vmax = 0.005</pre>
          </body>
        </notes>
        <annotation>
          <COPASI xmlns="http://www.copasi.org/static/sbml">
            <rdf:RDF xmlns:dcterms="http://purl.org/dc/terms/" xmlns:rdf="http://www.w3.org/1999/02/22-rdf-syntax-ns#">
              <rdf:Description rdf:about="#COPASI93">
                <dcterms:created>
                  <rdf:Description>
                    <dcterms:W3CDTF>2011-09-08T23:51:13Z</dcterms:W3CDTF>
                  </rdf:Description>
                </dcterms:created>
              </rdf:Description>
            </rdf:RDF>
          </COPASI>
        </annotation>
        <listOfReactants>
          <speciesReference species="mwc93eec17_f74f_469c_a8af_b07d0f5e10bf"/>
        </listOfReactants>
        <listOfProducts>
          <speciesReference species="species_22"/>
        </listOfProducts>
        <kineticLaw>
          <math xmlns="http://www.w3.org/1998/Math/MathML">
            <apply>
              <divide/>
              <apply>
                <times/>
                <ci> mwbb7b53b4_94c6_4408_a8f6_d2d0e12a2fda </ci>
                <ci> mw04843b87_109c_4f31_bf14_fab523cbc936 </ci>
                <ci> mwc93eec17_f74f_469c_a8af_b07d0f5e10bf </ci>
              </apply>
              <apply>
                <plus/>
                <ci> mwKm77e25c8d_1a5f_4c51_8eed_3bc924b7d2ed </ci>
                <ci> mwc93eec17_f74f_469c_a8af_b07d0f5e10bf </ci>
              </apply>
            </apply>
          </math>
          <listOfParameters>
            <parameter id="mwKm77e25c8d_1a5f_4c51_8eed_3bc924b7d2ed" name="Km" value="20"/>
          </listOfParameters>
        </kineticLaw>
      </reaction>
      <reaction id="mw33f9b969_7c4e_45ca_9a58_1283f92cad68" name="PP_1" reversible="false" fast="false">
        <listOfReactants>
          <speciesReference species="species_3"/>
          <speciesReference species="species_1"/>
          <speciesReference species="species_6"/>
          <speciesReference species="species_14"/>
          <speciesReference species="species_8"/>
          <speciesReference species="species_12"/>
          <speciesReference species="species_5"/>
        </listOfReactants>
        <listOfProducts>
          <speciesReference species="species_25"/>
          <speciesReference species="species_6"/>
          <speciesReference species="species_14"/>
          <speciesReference species="species_8"/>
          <speciesReference species="species_12"/>
          <speciesReference species="species_5"/>
        </listOfProducts>
        <kineticLaw>
          <math xmlns="http://www.w3.org/1998/Math/MathML">
            <apply>
              <divide/>
              <apply>
                <times/>
                <ci> species_3 </ci>
                <apply>
                  <divide/>
                  <apply>
                    <times/>
                    <ci> mw9f919ddc_7006_491f_b827_5b5094d66dd0 </ci>
                    <ci> species_1 </ci>
                    <ci> mwadfac851_d551_4870_95dd_97fd6f365be4 </ci>
                  </apply>
                  <apply>
                    <plus/>
                    <ci> species_1 </ci>
                    <apply>
                      <times/>
                      <ci> mwd5269cf8_ccf6_4ec1_8ba7_8e8de3f91fd3 </ci>
                      <apply>
                        <plus/>
                        <cn type="integer"> 1 </cn>
                        <apply>
                          <divide/>
                          <ci> species_6 </ci>
                          <ci> mw58e11717_8712_4ffa_b588_c717796bdd73 </ci>
                        </apply>
                      </apply>
                    </apply>
                  </apply>
                </apply>
              </apply>
              <apply>
                <plus/>
                <ci> species_3 </ci>
                <apply>
                  <times/>
                  <ci> mwe084ba25_0a71_42ea_8ebb_20a6485bc610 </ci>
                  <apply>
                    <plus/>
                    <cn type="integer"> 1 </cn>
                    <apply>
                      <divide/>
                      <ci> species_2 </ci>
                      <ci> mwb7f4d7b4_05fc_4d66_9774_48dd6b62def8 </ci>
                    </apply>
                    <apply>
                      <divide/>
                      <ci> species_14 </ci>
                      <ci> mwbfaa378d_c0c2_49ba_960c_cb089dfe679a </ci>
                    </apply>
                    <apply>
                      <divide/>
                      <ci> species_8 </ci>
                      <ci> mw7ce6353b_b8ee_45d4_b210_882da23dc1a6 </ci>
                    </apply>
                    <apply>
                      <divide/>
                      <ci> species_12 </ci>
                      <ci> mw7c22b6fb_091f_473c_8ff6_62f0470aa853 </ci>
                    </apply>
                    <apply>
                      <divide/>
                      <ci> species_5 </ci>
                      <ci> mw6320b291_cd55_41c4_a212_0f802e1bd889 </ci>
                    </apply>
                  </apply>
                </apply>
              </apply>
            </apply>
          </math>
          <listOfParameters>
            <parameter id="mwbfaa378d_c0c2_49ba_960c_cb089dfe679a" name="KI12" value="0.08"/>
            <parameter id="mwb7f4d7b4_05fc_4d66_9774_48dd6b62def8" name="KI11" value="0.84"/>
            <parameter id="mw7c22b6fb_091f_473c_8ff6_62f0470aa853" name="KI14" value="0.9"/>
            <parameter id="mw7ce6353b_b8ee_45d4_b210_882da23dc1a6" name="KI13" value="0.075"/>
            <parameter id="mw6320b291_cd55_41c4_a212_0f802e1bd889" name="KI15" value="0.07"/>
            <parameter id="mwd5269cf8_ccf6_4ec1_8ba7_8e8de3f91fd3" name="KM11" value="0.0115"/>
            <parameter id="mw58e11717_8712_4ffa_b588_c717796bdd73" name="KM12" value="0.222"/>
            <parameter id="mwe084ba25_0a71_42ea_8ebb_20a6485bc610" name="KM13" value="0.02"/>
          </listOfParameters>
        </kineticLaw>
      </reaction>
      <reaction id="mwfb52f808_34ac_44be_8317_544bfa615dbc" name="GL_1" reversible="false" fast="false">
        <listOfReactants>
          <speciesReference species="species_15"/>
        </listOfReactants>
        <listOfProducts>
          <speciesReference species="species_14"/>
        </listOfProducts>
        <kineticLaw>
          <math xmlns="http://www.w3.org/1998/Math/MathML">
            <apply>
              <divide/>
              <apply>
                <times/>
                <ci> mwfb9d0842_5ad1_42a2_b44c_12cfeaa36962 </ci>
                <ci> mw285b083c_fc16_4531_ad7f_a64edc310d5b </ci>
                <ci> species_15 </ci>
              </apply>
              <apply>
                <plus/>
                <ci> species_15 </ci>
                <ci> mwc59d3254_509c_411a_b656_9e80ac0a4d4a </ci>
              </apply>
            </apply>
          </math>
        </kineticLaw>
      </reaction>
      <reaction id="mw888f46db_cf06_4f12_ad55_d96247e91c02" name="PP_2b" reversible="false" fast="false">
        <listOfReactants>
          <speciesReference species="species_25"/>
        </listOfReactants>
        <listOfProducts>
          <speciesReference species="species_26"/>
          <speciesReference species="species_12"/>
        </listOfProducts>
        <kineticLaw>
          <math xmlns="http://www.w3.org/1998/Math/MathML">
            <apply>
              <divide/>
              <apply>
                <times/>
                <ci> mwa378ec6c_6ace_46c3_a515_4be6d27ac144 </ci>
                <ci> mw12f93dce_024f_4072_8e26_8a0cd0deb384 </ci>
                <ci> species_25 </ci>
              </apply>
              <apply>
                <plus/>
                <ci> species_25 </ci>
                <apply>
                  <times/>
                  <ci> mw701ca18f_a968_4128_8415_d39acae3e377 </ci>
                  <apply>
                    <plus/>
                    <cn type="integer"> 1 </cn>
                    <apply>
                      <divide/>
                      <ci> species_26 </ci>
                      <ci> mw6cacd0a2_9c0d_4e6c_ac36_efd63ce3bf57 </ci>
                    </apply>
                  </apply>
                  <apply>
                    <plus/>
                    <cn type="integer"> 1 </cn>
                    <apply>
                      <divide/>
                      <ci> species_12 </ci>
                      <ci> mw4ebf27da_6677_470e_a6ec_3d1e15922742 </ci>
                    </apply>
                  </apply>
                </apply>
              </apply>
            </apply>
          </math>
          <listOfParameters>
            <parameter id="mw6cacd0a2_9c0d_4e6c_ac36_efd63ce3bf57" name="KI1121" value="94"/>
            <parameter id="mw4ebf27da_6677_470e_a6ec_3d1e15922742" name="KI1122" value="2.55"/>
          </listOfParameters>
        </kineticLaw>
      </reaction>
      <reaction id="mw8c050f3c_c600_4cba_8a38_619387f62796" name="GL_3a" fast="false">
        <listOfReactants>
          <speciesReference species="species_2"/>
        </listOfReactants>
        <listOfProducts>
          <speciesReference species="species_35"/>
        </listOfProducts>
        <kineticLaw>
          <math xmlns="http://www.w3.org/1998/Math/MathML">
            <apply>
              <divide/>
              <apply>
                <times/>
                <ci> mw4f571ae6_7040_40c6_b098_4ac7cf9ee24d </ci>
                <ci> mw573eb543_6b15_4ddc_a477_1ec2f468b42e </ci>
                <apply>
                  <minus/>
                  <ci> species_2 </ci>
                  <apply>
                    <divide/>
                    <ci> species_35 </ci>
                    <ci> mw917c32b0_7a3f_4744_ac14_2e3d15da96f6 </ci>
                  </apply>
                </apply>
              </apply>
              <apply>
                <times/>
                <ci> mw742fbec5_509e_42be_b7a8_12b9eeb49314 </ci>
                <apply>
                  <plus/>
                  <cn type="integer"> 1 </cn>
                  <apply>
                    <divide/>
                    <ci> species_2 </ci>
                    <ci> mw742fbec5_509e_42be_b7a8_12b9eeb49314 </ci>
                  </apply>
                  <apply>
                    <divide/>
                    <ci> species_35 </ci>
                    <ci> mw231dd6ca_4db0_4cdb_adc8_72349abdba07 </ci>
                  </apply>
                </apply>
              </apply>
            </apply>
          </math>
        </kineticLaw>
      </reaction>
      <reaction id="mw13e13d10_557f_4f5e_9340_62df61395963" name="Sink Glycine" reversible="false" fast="false">
        <listOfReactants>
          <speciesReference species="species_28"/>
        </listOfReactants>
        <listOfProducts>
          <speciesReference species="species_24"/>
        </listOfProducts>
        <kineticLaw>
          <math xmlns="http://www.w3.org/1998/Math/MathML">
            <apply>
              <divide/>
              <apply>
                <times/>
                <ci> mw9c6e9e64_1ad3_462a_b257_61d666a10a15 </ci>
                <ci> species_28 </ci>
              </apply>
              <apply>
                <plus/>
                <ci> mw64f1bfc2_b040_4495_98d5_84e5a2e9b1c0 </ci>
                <ci> species_28 </ci>
              </apply>
            </apply>
          </math>
          <listOfParameters>
            <parameter id="mw64f1bfc2_b040_4495_98d5_84e5a2e9b1c0" name="K_Sink_GLY" value="1"/>
          </listOfParameters>
        </kineticLaw>
      </reaction>
      <reaction id="mwc28b2370_81f7_45f3_a71d_18314992330e" name="Sink Serine" reversible="false" fast="false">
        <listOfReactants>
          <speciesReference species="species_29"/>
        </listOfReactants>
        <listOfProducts>
          <speciesReference species="species_24"/>
        </listOfProducts>
        <kineticLaw>
          <math xmlns="http://www.w3.org/1998/Math/MathML">
            <apply>
              <divide/>
              <apply>
                <times/>
                <ci> mw108b366f_58cf_4f32_9f78_d3a14dd13026 </ci>
                <ci> species_29 </ci>
              </apply>
              <apply>
                <plus/>
                <ci> mw7e38db19_97ad_43ac_a0b0_3a88f4184f72 </ci>
                <ci> species_29 </ci>
              </apply>
            </apply>
          </math>
          <listOfParameters>
            <parameter id="mw7e38db19_97ad_43ac_a0b0_3a88f4184f72" name="K_Sink_SER" value="1"/>
          </listOfParameters>
        </kineticLaw>
      </reaction>
      <reaction id="mw0c205488_edb9_4704_b20c_6c7e895449b7" name="EXP_1" reversible="false" fast="false">
        <listOfReactants>
          <speciesReference species="species_26"/>
        </listOfReactants>
        <listOfProducts>
          <speciesReference species="mwa9834c07_5fba_40ef_b996_99c82bfa7fc3"/>
        </listOfProducts>
        <kineticLaw>
          <math xmlns="http://www.w3.org/1998/Math/MathML">
            <apply>
              <times/>
              <ci> mw9b64c484_cfdc_4c4b_985f_78f7e05f3dd9 </ci>
              <ci> species_26 </ci>
            </apply>
          </math>
        </kineticLaw>
      </reaction>
      <reaction id="mwe1c72296_a05e_459f_97dc_559333cc5eb6" name="GL_3b" fast="false">
        <listOfReactants>
          <speciesReference species="species_2"/>
        </listOfReactants>
        <listOfProducts>
          <speciesReference species="species_35"/>
        </listOfProducts>
        <kineticLaw>
          <math xmlns="http://www.w3.org/1998/Math/MathML">
            <apply>
              <divide/>
              <apply>
                <times/>
                <ci> mw2ec1703a_729a_4b49_b4dd_4241b0d73907 </ci>
                <ci> mwa49b8842_04f9_4322_8197_2d8baeb3246a </ci>
                <apply>
                  <minus/>
                  <ci> species_2 </ci>
                  <apply>
                    <divide/>
                    <ci> species_35 </ci>
                    <ci> mw917c32b0_7a3f_4744_ac14_2e3d15da96f6 </ci>
                  </apply>
                </apply>
              </apply>
              <apply>
                <times/>
                <ci> mwb99ebe97_7d91_406c_8b12_a56b2c939ff4 </ci>
                <apply>
                  <plus/>
                  <cn type="integer"> 1 </cn>
                  <apply>
                    <divide/>
                    <ci> species_2 </ci>
                    <ci> mwb99ebe97_7d91_406c_8b12_a56b2c939ff4 </ci>
                  </apply>
                  <apply>
                    <divide/>
                    <ci> species_35 </ci>
                    <ci> mw23fae7dc_7d12_4fb0_98e2_c611e44007e1 </ci>
                  </apply>
                </apply>
              </apply>
            </apply>
          </math>
        </kineticLaw>
      </reaction>
      <reaction id="mw63f09b77_c48f_4b1e_a2a6_7d5f6d48ea38" name="GL_3c" fast="false">
        <listOfReactants>
          <speciesReference species="species_2"/>
        </listOfReactants>
        <listOfProducts>
          <speciesReference species="species_35"/>
        </listOfProducts>
        <kineticLaw>
          <math xmlns="http://www.w3.org/1998/Math/MathML">
            <apply>
              <divide/>
              <apply>
                <times/>
                <ci> mwa1879047_3c26_45c1_8b2a_137433500cde </ci>
                <ci> mw50ba1558_cf2b_417e_895b_b3ac51f04116 </ci>
                <apply>
                  <minus/>
                  <ci> species_2 </ci>
                  <apply>
                    <divide/>
                    <ci> species_35 </ci>
                    <ci> mw917c32b0_7a3f_4744_ac14_2e3d15da96f6 </ci>
                  </apply>
                </apply>
              </apply>
              <apply>
                <times/>
                <ci> mw6205c3fd_ecf9_4b2b_98f1_dff68729cd03 </ci>
                <apply>
                  <plus/>
                  <cn type="integer"> 1 </cn>
                  <apply>
                    <divide/>
                    <ci> species_2 </ci>
                    <ci> mw6205c3fd_ecf9_4b2b_98f1_dff68729cd03 </ci>
                  </apply>
                  <apply>
                    <divide/>
                    <ci> species_35 </ci>
                    <ci> mw23f5979c_8188_4521_9629_6469c95e42d6 </ci>
                  </apply>
                </apply>
              </apply>
            </apply>
          </math>
        </kineticLaw>
      </reaction>
      <reaction id="mw153159fa_5578_45d6_8d12_aacee3745c81" name="CO2 dif" reversible="false" fast="false">
        <listOfReactants>
          <speciesReference species="mw733b668e_1dba_46ef_9777_e9331b0b590d"/>
        </listOfReactants>
        <listOfProducts>
          <speciesReference species="species_1"/>
        </listOfProducts>
        <kineticLaw>
          <math xmlns="http://www.w3.org/1998/Math/MathML">
            <apply>
              <times/>
              <ci> mwaffea60c_8361_4bed_be10_814e0c0f7898 </ci>
              <ci> mw64fc60df_0368_43aa_869c_7fbe6e2705d1 </ci>
              <ci> mw733b668e_1dba_46ef_9777_e9331b0b590d </ci>
            </apply>
          </math>
        </kineticLaw>
      </reaction>
      <reaction id="mwc0a63025_cc5a_48e0_8d5e_91b9f8bb5250" name="GL_2a" fast="false">
        <listOfReactants>
          <speciesReference species="species_10"/>
          <speciesReference species="species_11"/>
        </listOfReactants>
        <listOfProducts>
          <speciesReference species="species_2"/>
          <speciesReference species="species_5"/>
        </listOfProducts>
        <kineticLaw>
          <math xmlns="http://www.w3.org/1998/Math/MathML">
            <apply>
              <divide/>
              <apply>
                <times/>
                <ci> mwd0f35f82_c657_4a53_9ac4_606e79cebb96 </ci>
                <ci> mw7ef1fd2e_18c4_4ff9_800e_3edc8ce721ed </ci>
                <apply>
                  <minus/>
                  <apply>
                    <times/>
                    <ci> species_10 </ci>
                    <ci> species_11 </ci>
                  </apply>
                  <apply>
                    <times/>
                    <ci> mw1a31f571_e225_4d2d_b672_bb6209080e70 </ci>
                    <ci> species_2 </ci>
                    <ci> species_5 </ci>
                  </apply>
                </apply>
              </apply>
              <apply>
                <times/>
                <apply>
                  <plus/>
                  <cn type="integer"> 1 </cn>
                  <apply>
                    <divide/>
                    <ci> species_10 </ci>
                    <ci> mw2a519375_b634_461c_a4e7_2205e166b3ce </ci>
                  </apply>
                  <apply>
                    <divide/>
                    <ci> species_2 </ci>
                    <ci> mw25dcc228_99f4_4d62_badc_00067a7db23a </ci>
                  </apply>
                </apply>
                <apply>
                  <plus/>
                  <cn type="integer"> 1 </cn>
                  <apply>
                    <divide/>
                    <ci> species_11 </ci>
                    <ci> mw02659a3e_942b_4113_928b_885d34341771 </ci>
                  </apply>
                  <apply>
                    <divide/>
                    <ci> species_5 </ci>
                    <ci> mw31fc107e_644a_475e_aeff_2b016202c816 </ci>
                  </apply>
                </apply>
              </apply>
            </apply>
          </math>
        </kineticLaw>
      </reaction>
      <reaction id="mw08cd399f_0b1a_4572_b6ab_491b838aa33e" name="GL_2b" fast="false">
        <listOfReactants>
          <speciesReference species="species_10"/>
          <speciesReference species="species_11"/>
        </listOfReactants>
        <listOfProducts>
          <speciesReference species="species_2"/>
          <speciesReference species="species_5"/>
        </listOfProducts>
        <kineticLaw>
          <math xmlns="http://www.w3.org/1998/Math/MathML">
            <apply>
              <divide/>
              <apply>
                <times/>
                <ci> mw03434a4a_4ed9_491d_bb10_f39e62b3acb4 </ci>
                <ci> mw9459b542_e1e8_4598_a0e4_8c436dbbf6fd </ci>
                <apply>
                  <minus/>
                  <apply>
                    <times/>
                    <ci> species_10 </ci>
                    <ci> species_11 </ci>
                  </apply>
                  <apply>
                    <times/>
                    <ci> mw1a31f571_e225_4d2d_b672_bb6209080e70 </ci>
                    <ci> species_2 </ci>
                    <ci> species_5 </ci>
                  </apply>
                </apply>
              </apply>
              <apply>
                <times/>
                <apply>
                  <plus/>
                  <cn type="integer"> 1 </cn>
                  <apply>
                    <divide/>
                    <ci> species_10 </ci>
                    <ci> mw04a2d768_b6a0_4a14_8c35_7cee82a7a308 </ci>
                  </apply>
                  <apply>
                    <divide/>
                    <ci> species_2 </ci>
                    <ci> mw18e6c815_3a2d_4abe_8f8c_96b098a1ffe4 </ci>
                  </apply>
                </apply>
                <apply>
                  <plus/>
                  <cn type="integer"> 1 </cn>
                  <apply>
                    <divide/>
                    <ci> species_11 </ci>
                    <ci> mwa177ed29_1ff2_4ddf_aa7c_8cc4c08a1a2d </ci>
                  </apply>
                  <apply>
                    <divide/>
                    <ci> species_5 </ci>
                    <ci> mw0d8a79b9_2494_4bbb_8324_70f0b2e27188 </ci>
                  </apply>
                </apply>
              </apply>
            </apply>
          </math>
        </kineticLaw>
      </reaction>
      <reaction id="mwd149e74a_6b61_4bd9_8b74_1d3187a49160" name="GSM_1" reversible="false" fast="false">
        <listOfReactants>
          <speciesReference species="species_27"/>
        </listOfReactants>
        <listOfProducts>
          <speciesReference species="species_28"/>
        </listOfProducts>
        <kineticLaw>
          <math xmlns="http://www.w3.org/1998/Math/MathML">
            <apply>
              <divide/>
              <apply>
                <times/>
                <ci> mw016a3190_5878_41d4_8022_96365a5cde42 </ci>
                <ci> mwa5f14c5e_d96c_428a_a64c_8bf2ee17f52c </ci>
                <ci> species_27 </ci>
              </apply>
              <apply>
                <plus/>
                <ci> mw1862dfa3_5857_4ef7_82ea_209a042715a4 </ci>
                <ci> species_27 </ci>
              </apply>
            </apply>
          </math>
        </kineticLaw>
      </reaction>
    </listOfReactions>
  </model>
</sbml>
